# Supplementary material for: Disease burden, treatment experiences and preferences in patients with acromegaly: a qualitative study
Source: Front Endocrinol (Lausanne). 2026 Mar 5;17:1733510. doi: 10.3389/fendo.2026.1733510 (PMC12999441; doi:10.3389/fendo.2026.1733510)
Supplement: Supplementary file 1 [file Table1.xlsx]

## Sheet: Qualitative studies
Study description				Population			Concepts of importance
#	Reference	Year	Study objective	Condition	n	Treatment (if any)	Main Themes/Concepts referenced	Domain	Sub-domains	Study conclusion
1	Fleseriu M, Fogelfeld L, Gordon MB, Sisco J, Colwell HH, Ludlam WH, et al. Development of a novel patient-reported measure for acromegaly: the Acro-TSQ. Pituitary. 2019;22(6):581-93.	2019	to develop a novel and unique PRO measure, the Acromegaly Treatment Satisfaction Questionnaire (AcroTSQ)	Acromegaly	Total patients, n= 19 Concept elicitation, n= 9 combined conept elicitation and cognitive debriefing, n= 10	Surgery, n= 18 Radiation, n= 18 Lanreotide, n= 15 Octreotide, n= 4	Signs and symptoms	-	Joint pain	In conclusion, the Acro-TSQ is a novel comprehensive, clear tool found to be relevant for patients with acromegaly receiving SSA treatment. It was developed using both concept elicitation and cognitive debriefing interviews as recommended by the FDA, and represents the first PRO measure available to assess treatment-related aspects specifically for patients treated for acromegaly. Once validated,…
	Fleseriu M, Fogelfeld L, Gordon MB, Sisco J, Colwell HH, Ludlam WH, et al. Development of a novel patient-reported measure for acromegaly: the Acro-TSQ. Pituitary. 2019;22(6):581-93.	2019	to develop a novel and unique PRO measure, the Acromegaly Treatment Satisfaction Questionnaire (AcroTSQ)	Acromegaly	Total patients, n= 19 Concept elicitation, n= 9 combined conept elicitation and cognitive debriefing, n= 10	Surgery, n= 18 Radiation, n= 18 Lanreotide, n= 15 Octreotide, n= 4	Signs and symptoms	-	Fatigue	In conclusion, the Acro-TSQ is a novel comprehensive, clear tool found to be relevant for patients with acromegaly receiving SSA treatment. It was developed using both concept elicitation and cognitive debriefing interviews as recommended by the FDA, and represents the first PRO measure available to assess treatment-related aspects specifically for patients treated for acromegaly. Once validated,…
	Fleseriu M, Fogelfeld L, Gordon MB, Sisco J, Colwell HH, Ludlam WH, et al. Development of a novel patient-reported measure for acromegaly: the Acro-TSQ. Pituitary. 2019;22(6):581-93.	2019	to develop a novel and unique PRO measure, the Acromegaly Treatment Satisfaction Questionnaire (AcroTSQ)	Acromegaly	Total patients, n= 19 Concept elicitation, n= 9 combined conept elicitation and cognitive debriefing, n= 10	Surgery, n= 18 Radiation, n= 18 Lanreotide, n= 15 Octreotide, n= 4	Signs and symptoms	-	Headache	In conclusion, the Acro-TSQ is a novel comprehensive, clear tool found to be relevant for patients with acromegaly receiving SSA treatment. It was developed using both concept elicitation and cognitive debriefing interviews as recommended by the FDA, and represents the first PRO measure available to assess treatment-related aspects specifically for patients treated for acromegaly. Once validated,…
	Fleseriu M, Fogelfeld L, Gordon MB, Sisco J, Colwell HH, Ludlam WH, et al. Development of a novel patient-reported measure for acromegaly: the Acro-TSQ. Pituitary. 2019;22(6):581-93.	2019	to develop a novel and unique PRO measure, the Acromegaly Treatment Satisfaction Questionnaire (AcroTSQ)	Acromegaly	Total patients, n= 19 Concept elicitation, n= 9 combined conept elicitation and cognitive debriefing, n= 10	Surgery, n= 18 Radiation, n= 18 Lanreotide, n= 15 Octreotide, n= 4	Signs and symptoms	-	Excessive sweating	In conclusion, the Acro-TSQ is a novel comprehensive, clear tool found to be relevant for patients with acromegaly receiving SSA treatment. It was developed using both concept elicitation and cognitive debriefing interviews as recommended by the FDA, and represents the first PRO measure available to assess treatment-related aspects specifically for patients treated for acromegaly. Once validated,…
	Fleseriu M, Fogelfeld L, Gordon MB, Sisco J, Colwell HH, Ludlam WH, et al. Development of a novel patient-reported measure for acromegaly: the Acro-TSQ. Pituitary. 2019;22(6):581-93.	2019	to develop a novel and unique PRO measure, the Acromegaly Treatment Satisfaction Questionnaire (AcroTSQ)	Acromegaly	Total patients, n= 19 Concept elicitation, n= 9 combined conept elicitation and cognitive debriefing, n= 10	Surgery, n= 18 Radiation, n= 18 Lanreotide, n= 15 Octreotide, n= 4	Signs and symptoms	-	Swelling in hands/feet	In conclusion, the Acro-TSQ is a novel comprehensive, clear tool found to be relevant for patients with acromegaly receiving SSA treatment. It was developed using both concept elicitation and cognitive debriefing interviews as recommended by the FDA, and represents the first PRO measure available to assess treatment-related aspects specifically for patients treated for acromegaly. Once validated,…
	Fleseriu M, Fogelfeld L, Gordon MB, Sisco J, Colwell HH, Ludlam WH, et al. Development of a novel patient-reported measure for acromegaly: the Acro-TSQ. Pituitary. 2019;22(6):581-93.	2019	to develop a novel and unique PRO measure, the Acromegaly Treatment Satisfaction Questionnaire (AcroTSQ)	Acromegaly	Total patients, n= 19 Concept elicitation, n= 9 combined conept elicitation and cognitive debriefing, n= 10	Surgery, n= 18 Radiation, n= 18 Lanreotide, n= 15 Octreotide, n= 4	Signs and symptoms	-	Back pain	In conclusion, the Acro-TSQ is a novel comprehensive, clear tool found to be relevant for patients with acromegaly receiving SSA treatment. It was developed using both concept elicitation and cognitive debriefing interviews as recommended by the FDA, and represents the first PRO measure available to assess treatment-related aspects specifically for patients treated for acromegaly. Once validated,…
	Fleseriu M, Fogelfeld L, Gordon MB, Sisco J, Colwell HH, Ludlam WH, et al. Development of a novel patient-reported measure for acromegaly: the Acro-TSQ. Pituitary. 2019;22(6):581-93.	2019	to develop a novel and unique PRO measure, the Acromegaly Treatment Satisfaction Questionnaire (AcroTSQ)	Acromegaly	Total patients, n= 19 Concept elicitation, n= 9 combined conept elicitation and cognitive debriefing, n= 10	Surgery, n= 18 Radiation, n= 18 Lanreotide, n= 15 Octreotide, n= 4	Impact on QoL	Breakthrough symptoms impact daily activities	ADL impacted by joint pain	In conclusion, the Acro-TSQ is a novel comprehensive, clear tool found to be relevant for patients with acromegaly receiving SSA treatment. It was developed using both concept elicitation and cognitive debriefing interviews as recommended by the FDA, and represents the first PRO measure available to assess treatment-related aspects specifically for patients treated for acromegaly. Once validated,…
	Fleseriu M, Fogelfeld L, Gordon MB, Sisco J, Colwell HH, Ludlam WH, et al. Development of a novel patient-reported measure for acromegaly: the Acro-TSQ. Pituitary. 2019;22(6):581-93.	2019	to develop a novel and unique PRO measure, the Acromegaly Treatment Satisfaction Questionnaire (AcroTSQ)	Acromegaly	Total patients, n= 19 Concept elicitation, n= 9 combined conept elicitation and cognitive debriefing, n= 10	Surgery, n= 18 Radiation, n= 18 Lanreotide, n= 15 Octreotide, n= 4	Impact on QoL	Breakthrough symptoms impact daily activities	ADL impacted by fatigue	In conclusion, the Acro-TSQ is a novel comprehensive, clear tool found to be relevant for patients with acromegaly receiving SSA treatment. It was developed using both concept elicitation and cognitive debriefing interviews as recommended by the FDA, and represents the first PRO measure available to assess treatment-related aspects specifically for patients treated for acromegaly. Once validated,…
	Fleseriu M, Fogelfeld L, Gordon MB, Sisco J, Colwell HH, Ludlam WH, et al. Development of a novel patient-reported measure for acromegaly: the Acro-TSQ. Pituitary. 2019;22(6):581-93.	2019	to develop a novel and unique PRO measure, the Acromegaly Treatment Satisfaction Questionnaire (AcroTSQ)	Acromegaly	Total patients, n= 19 Concept elicitation, n= 9 combined conept elicitation and cognitive debriefing, n= 10	Surgery, n= 18 Radiation, n= 18 Lanreotide, n= 15 Octreotide, n= 4	Impact on QoL	Breakthrough symptoms impact daily activities	ADL impacted by headache	In conclusion, the Acro-TSQ is a novel comprehensive, clear tool found to be relevant for patients with acromegaly receiving SSA treatment. It was developed using both concept elicitation and cognitive debriefing interviews as recommended by the FDA, and represents the first PRO measure available to assess treatment-related aspects specifically for patients treated for acromegaly. Once validated,…
	Fleseriu M, Fogelfeld L, Gordon MB, Sisco J, Colwell HH, Ludlam WH, et al. Development of a novel patient-reported measure for acromegaly: the Acro-TSQ. Pituitary. 2019;22(6):581-93.	2019	to develop a novel and unique PRO measure, the Acromegaly Treatment Satisfaction Questionnaire (AcroTSQ)	Acromegaly	Total patients, n= 19 Concept elicitation, n= 9 combined conept elicitation and cognitive debriefing, n= 10	Surgery, n= 18 Radiation, n= 18 Lanreotide, n= 15 Octreotide, n= 4	Impact on QoL	Breakthrough symptoms impact daily activities	ADL impacted by swelling in hands/feet	In conclusion, the Acro-TSQ is a novel comprehensive, clear tool found to be relevant for patients with acromegaly receiving SSA treatment. It was developed using both concept elicitation and cognitive debriefing interviews as recommended by the FDA, and represents the first PRO measure available to assess treatment-related aspects specifically for patients treated for acromegaly. Once validated,…
	Fleseriu M, Fogelfeld L, Gordon MB, Sisco J, Colwell HH, Ludlam WH, et al. Development of a novel patient-reported measure for acromegaly: the Acro-TSQ. Pituitary. 2019;22(6):581-93.	2019	to develop a novel and unique PRO measure, the Acromegaly Treatment Satisfaction Questionnaire (AcroTSQ)	Acromegaly	Total patients, n= 19 Concept elicitation, n= 9 combined conept elicitation and cognitive debriefing, n= 10	Surgery, n= 18 Radiation, n= 18 Lanreotide, n= 15 Octreotide, n= 4	Impact on QoL	Experience emotional impact from breakthrough symptoms	Sadness/depression	In conclusion, the Acro-TSQ is a novel comprehensive, clear tool found to be relevant for patients with acromegaly receiving SSA treatment. It was developed using both concept elicitation and cognitive debriefing interviews as recommended by the FDA, and represents the first PRO measure available to assess treatment-related aspects specifically for patients treated for acromegaly. Once validated,…
	Fleseriu M, Fogelfeld L, Gordon MB, Sisco J, Colwell HH, Ludlam WH, et al. Development of a novel patient-reported measure for acromegaly: the Acro-TSQ. Pituitary. 2019;22(6):581-93.	2019	to develop a novel and unique PRO measure, the Acromegaly Treatment Satisfaction Questionnaire (AcroTSQ)	Acromegaly	Total patients, n= 19 Concept elicitation, n= 9 combined conept elicitation and cognitive debriefing, n= 10	Surgery, n= 18 Radiation, n= 18 Lanreotide, n= 15 Octreotide, n= 4	Impact on QoL	Experience emotional impact from breakthrough symptoms	Mood swings	In conclusion, the Acro-TSQ is a novel comprehensive, clear tool found to be relevant for patients with acromegaly receiving SSA treatment. It was developed using both concept elicitation and cognitive debriefing interviews as recommended by the FDA, and represents the first PRO measure available to assess treatment-related aspects specifically for patients treated for acromegaly. Once validated,…
	Fleseriu M, Fogelfeld L, Gordon MB, Sisco J, Colwell HH, Ludlam WH, et al. Development of a novel patient-reported measure for acromegaly: the Acro-TSQ. Pituitary. 2019;22(6):581-93.	2019	to develop a novel and unique PRO measure, the Acromegaly Treatment Satisfaction Questionnaire (AcroTSQ)	Acromegaly	Total patients, n= 19 Concept elicitation, n= 9 combined conept elicitation and cognitive debriefing, n= 10	Surgery, n= 18 Radiation, n= 18 Lanreotide, n= 15 Octreotide, n= 4	Treatment preference/burden	Experience treatment side-effects	Diarrhea	In conclusion, the Acro-TSQ is a novel comprehensive, clear tool found to be relevant for patients with acromegaly receiving SSA treatment. It was developed using both concept elicitation and cognitive debriefing interviews as recommended by the FDA, and represents the first PRO measure available to assess treatment-related aspects specifically for patients treated for acromegaly. Once validated,…
	Fleseriu M, Fogelfeld L, Gordon MB, Sisco J, Colwell HH, Ludlam WH, et al. Development of a novel patient-reported measure for acromegaly: the Acro-TSQ. Pituitary. 2019;22(6):581-93.	2019	to develop a novel and unique PRO measure, the Acromegaly Treatment Satisfaction Questionnaire (AcroTSQ)	Acromegaly	Total patients, n= 19 Concept elicitation, n= 9 combined conept elicitation and cognitive debriefing, n= 10	Surgery, n= 18 Radiation, n= 18 Lanreotide, n= 15 Octreotide, n= 4	Treatment preference/burden	Experience treatment side-effects	Abdominal pain/cramping/ upset stomach	In conclusion, the Acro-TSQ is a novel comprehensive, clear tool found to be relevant for patients with acromegaly receiving SSA treatment. It was developed using both concept elicitation and cognitive debriefing interviews as recommended by the FDA, and represents the first PRO measure available to assess treatment-related aspects specifically for patients treated for acromegaly. Once validated,…
	Fleseriu M, Fogelfeld L, Gordon MB, Sisco J, Colwell HH, Ludlam WH, et al. Development of a novel patient-reported measure for acromegaly: the Acro-TSQ. Pituitary. 2019;22(6):581-93.	2019	to develop a novel and unique PRO measure, the Acromegaly Treatment Satisfaction Questionnaire (AcroTSQ)	Acromegaly	Total patients, n= 19 Concept elicitation, n= 9 combined conept elicitation and cognitive debriefing, n= 10	Surgery, n= 18 Radiation, n= 18 Lanreotide, n= 15 Octreotide, n= 4	Treatment preference/burden	Experience treatment side-effects	Gas/flatulence/bloating	In conclusion, the Acro-TSQ is a novel comprehensive, clear tool found to be relevant for patients with acromegaly receiving SSA treatment. It was developed using both concept elicitation and cognitive debriefing interviews as recommended by the FDA, and represents the first PRO measure available to assess treatment-related aspects specifically for patients treated for acromegaly. Once validated,…
	Fleseriu M, Fogelfeld L, Gordon MB, Sisco J, Colwell HH, Ludlam WH, et al. Development of a novel patient-reported measure for acromegaly: the Acro-TSQ. Pituitary. 2019;22(6):581-93.	2019	to develop a novel and unique PRO measure, the Acromegaly Treatment Satisfaction Questionnaire (AcroTSQ)	Acromegaly	Total patients, n= 19 Concept elicitation, n= 9 combined conept elicitation and cognitive debriefing, n= 10	Surgery, n= 18 Radiation, n= 18 Lanreotide, n= 15 Octreotide, n= 4	Treatment preference/burden	Experience treatment side-effects	Nausea	In conclusion, the Acro-TSQ is a novel comprehensive, clear tool found to be relevant for patients with acromegaly receiving SSA treatment. It was developed using both concept elicitation and cognitive debriefing interviews as recommended by the FDA, and represents the first PRO measure available to assess treatment-related aspects specifically for patients treated for acromegaly. Once validated,…
	Fleseriu M, Fogelfeld L, Gordon MB, Sisco J, Colwell HH, Ludlam WH, et al. Development of a novel patient-reported measure for acromegaly: the Acro-TSQ. Pituitary. 2019;22(6):581-93.	2019	to develop a novel and unique PRO measure, the Acromegaly Treatment Satisfaction Questionnaire (AcroTSQ)	Acromegaly	Total patients, n= 19 Concept elicitation, n= 9 combined conept elicitation and cognitive debriefing, n= 10	Surgery, n= 18 Radiation, n= 18 Lanreotide, n= 15 Octreotide, n= 4	Treatment preference/burden	Experience treatment side-effects	Constipation	In conclusion, the Acro-TSQ is a novel comprehensive, clear tool found to be relevant for patients with acromegaly receiving SSA treatment. It was developed using both concept elicitation and cognitive debriefing interviews as recommended by the FDA, and represents the first PRO measure available to assess treatment-related aspects specifically for patients treated for acromegaly. Once validated,…
	Fleseriu M, Fogelfeld L, Gordon MB, Sisco J, Colwell HH, Ludlam WH, et al. Development of a novel patient-reported measure for acromegaly: the Acro-TSQ. Pituitary. 2019;22(6):581-93.	2019	to develop a novel and unique PRO measure, the Acromegaly Treatment Satisfaction Questionnaire (AcroTSQ)	Acromegaly	Total patients, n= 19 Concept elicitation, n= 9 combined conept elicitation and cognitive debriefing, n= 10	Surgery, n= 18 Radiation, n= 18 Lanreotide, n= 15 Octreotide, n= 4	Treatment preference/burden	Experience treatment side-effects	Vomiting	In conclusion, the Acro-TSQ is a novel comprehensive, clear tool found to be relevant for patients with acromegaly receiving SSA treatment. It was developed using both concept elicitation and cognitive debriefing interviews as recommended by the FDA, and represents the first PRO measure available to assess treatment-related aspects specifically for patients treated for acromegaly. Once validated,…
	Fleseriu M, Fogelfeld L, Gordon MB, Sisco J, Colwell HH, Ludlam WH, et al. Development of a novel patient-reported measure for acromegaly: the Acro-TSQ. Pituitary. 2019;22(6):581-93.	2019	to develop a novel and unique PRO measure, the Acromegaly Treatment Satisfaction Questionnaire (AcroTSQ)	Acromegaly	Total patients, n= 19 Concept elicitation, n= 9 combined conept elicitation and cognitive debriefing, n= 10	Surgery, n= 18 Radiation, n= 18 Lanreotide, n= 15 Octreotide, n= 4	Treatment preference/burden	Experience treatment side-effects	Tingling in feet	In conclusion, the Acro-TSQ is a novel comprehensive, clear tool found to be relevant for patients with acromegaly receiving SSA treatment. It was developed using both concept elicitation and cognitive debriefing interviews as recommended by the FDA, and represents the first PRO measure available to assess treatment-related aspects specifically for patients treated for acromegaly. Once validated,…
	Fleseriu M, Fogelfeld L, Gordon MB, Sisco J, Colwell HH, Ludlam WH, et al. Development of a novel patient-reported measure for acromegaly: the Acro-TSQ. Pituitary. 2019;22(6):581-93.	2019	to develop a novel and unique PRO measure, the Acromegaly Treatment Satisfaction Questionnaire (AcroTSQ)	Acromegaly	Total patients, n= 19 Concept elicitation, n= 9 combined conept elicitation and cognitive debriefing, n= 10	Surgery, n= 18 Radiation, n= 18 Lanreotide, n= 15 Octreotide, n= 4	Treatment preference/burden	Experience treatment side-effects	Little impact on ADL from side-effects	In conclusion, the Acro-TSQ is a novel comprehensive, clear tool found to be relevant for patients with acromegaly receiving SSA treatment. It was developed using both concept elicitation and cognitive debriefing interviews as recommended by the FDA, and represents the first PRO measure available to assess treatment-related aspects specifically for patients treated for acromegaly. Once validated,…
	Fleseriu M, Fogelfeld L, Gordon MB, Sisco J, Colwell HH, Ludlam WH, et al. Development of a novel patient-reported measure for acromegaly: the Acro-TSQ. Pituitary. 2019;22(6):581-93.	2019	to develop a novel and unique PRO measure, the Acromegaly Treatment Satisfaction Questionnaire (AcroTSQ)	Acromegaly	Total patients, n= 19 Concept elicitation, n= 9 combined conept elicitation and cognitive debriefing, n= 10	Surgery, n= 18 Radiation, n= 18 Lanreotide, n= 15 Octreotide, n= 4	Treatment preference/burden	Experience injection site reactions	Pain/sore/tender	In conclusion, the Acro-TSQ is a novel comprehensive, clear tool found to be relevant for patients with acromegaly receiving SSA treatment. It was developed using both concept elicitation and cognitive debriefing interviews as recommended by the FDA, and represents the first PRO measure available to assess treatment-related aspects specifically for patients treated for acromegaly. Once validated,…
	Fleseriu M, Fogelfeld L, Gordon MB, Sisco J, Colwell HH, Ludlam WH, et al. Development of a novel patient-reported measure for acromegaly: the Acro-TSQ. Pituitary. 2019;22(6):581-93.	2019	to develop a novel and unique PRO measure, the Acromegaly Treatment Satisfaction Questionnaire (AcroTSQ)	Acromegaly	Total patients, n= 19 Concept elicitation, n= 9 combined conept elicitation and cognitive debriefing, n= 10	Surgery, n= 18 Radiation, n= 18 Lanreotide, n= 15 Octreotide, n= 4	Treatment preference/burden	Experience injection site reactions	Lumps/nodes	In conclusion, the Acro-TSQ is a novel comprehensive, clear tool found to be relevant for patients with acromegaly receiving SSA treatment. It was developed using both concept elicitation and cognitive debriefing interviews as recommended by the FDA, and represents the first PRO measure available to assess treatment-related aspects specifically for patients treated for acromegaly. Once validated,…
	Fleseriu M, Fogelfeld L, Gordon MB, Sisco J, Colwell HH, Ludlam WH, et al. Development of a novel patient-reported measure for acromegaly: the Acro-TSQ. Pituitary. 2019;22(6):581-93.	2019	to develop a novel and unique PRO measure, the Acromegaly Treatment Satisfaction Questionnaire (AcroTSQ)	Acromegaly	Total patients, n= 19 Concept elicitation, n= 9 combined conept elicitation and cognitive debriefing, n= 10	Surgery, n= 18 Radiation, n= 18 Lanreotide, n= 15 Octreotide, n= 4	Treatment preference/burden	Experience injection site reactions	Bleeding	In conclusion, the Acro-TSQ is a novel comprehensive, clear tool found to be relevant for patients with acromegaly receiving SSA treatment. It was developed using both concept elicitation and cognitive debriefing interviews as recommended by the FDA, and represents the first PRO measure available to assess treatment-related aspects specifically for patients treated for acromegaly. Once validated,…
	Fleseriu M, Fogelfeld L, Gordon MB, Sisco J, Colwell HH, Ludlam WH, et al. Development of a novel patient-reported measure for acromegaly: the Acro-TSQ. Pituitary. 2019;22(6):581-93.	2019	to develop a novel and unique PRO measure, the Acromegaly Treatment Satisfaction Questionnaire (AcroTSQ)	Acromegaly	Total patients, n= 19 Concept elicitation, n= 9 combined conept elicitation and cognitive debriefing, n= 10	Surgery, n= 18 Radiation, n= 18 Lanreotide, n= 15 Octreotide, n= 4	Treatment preference/burden	Experience injection site reactions	Bruising	In conclusion, the Acro-TSQ is a novel comprehensive, clear tool found to be relevant for patients with acromegaly receiving SSA treatment. It was developed using both concept elicitation and cognitive debriefing interviews as recommended by the FDA, and represents the first PRO measure available to assess treatment-related aspects specifically for patients treated for acromegaly. Once validated,…
	Fleseriu M, Fogelfeld L, Gordon MB, Sisco J, Colwell HH, Ludlam WH, et al. Development of a novel patient-reported measure for acromegaly: the Acro-TSQ. Pituitary. 2019;22(6):581-93.	2019	to develop a novel and unique PRO measure, the Acromegaly Treatment Satisfaction Questionnaire (AcroTSQ)	Acromegaly	Total patients, n= 19 Concept elicitation, n= 9 combined conept elicitation and cognitive debriefing, n= 10	Surgery, n= 18 Radiation, n= 18 Lanreotide, n= 15 Octreotide, n= 4	Treatment preference/burden	Experience injection site reactions	Itchiness	In conclusion, the Acro-TSQ is a novel comprehensive, clear tool found to be relevant for patients with acromegaly receiving SSA treatment. It was developed using both concept elicitation and cognitive debriefing interviews as recommended by the FDA, and represents the first PRO measure available to assess treatment-related aspects specifically for patients treated for acromegaly. Once validated,…
	Fleseriu M, Fogelfeld L, Gordon MB, Sisco J, Colwell HH, Ludlam WH, et al. Development of a novel patient-reported measure for acromegaly: the Acro-TSQ. Pituitary. 2019;22(6):581-93.	2019	to develop a novel and unique PRO measure, the Acromegaly Treatment Satisfaction Questionnaire (AcroTSQ)	Acromegaly	Total patients, n= 19 Concept elicitation, n= 9 combined conept elicitation and cognitive debriefing, n= 10	Surgery, n= 18 Radiation, n= 18 Lanreotide, n= 15 Octreotide, n= 4	Treatment preference/burden	Experience injection site reactions	Little impact on ADL from adverse reaction	In conclusion, the Acro-TSQ is a novel comprehensive, clear tool found to be relevant for patients with acromegaly receiving SSA treatment. It was developed using both concept elicitation and cognitive debriefing interviews as recommended by the FDA, and represents the first PRO measure available to assess treatment-related aspects specifically for patients treated for acromegaly. Once validated,…
	Fleseriu M, Fogelfeld L, Gordon MB, Sisco J, Colwell HH, Ludlam WH, et al. Development of a novel patient-reported measure for acromegaly: the Acro-TSQ. Pituitary. 2019;22(6):581-93.	2019	to develop a novel and unique PRO measure, the Acromegaly Treatment Satisfaction Questionnaire (AcroTSQ)	Acromegaly	Total patients, n= 19 Concept elicitation, n= 9 combined conept elicitation and cognitive debriefing, n= 10	Surgery, n= 18 Radiation, n= 18 Lanreotide, n= 15 Octreotide, n= 4	Treatment preference/burden	Experience emotional impact from treatment	Frustration	In conclusion, the Acro-TSQ is a novel comprehensive, clear tool found to be relevant for patients with acromegaly receiving SSA treatment. It was developed using both concept elicitation and cognitive debriefing interviews as recommended by the FDA, and represents the first PRO measure available to assess treatment-related aspects specifically for patients treated for acromegaly. Once validated,…
	Fleseriu M, Fogelfeld L, Gordon MB, Sisco J, Colwell HH, Ludlam WH, et al. Development of a novel patient-reported measure for acromegaly: the Acro-TSQ. Pituitary. 2019;22(6):581-93.	2019	to develop a novel and unique PRO measure, the Acromegaly Treatment Satisfaction Questionnaire (AcroTSQ)	Acromegaly	Total patients, n= 19 Concept elicitation, n= 9 combined conept elicitation and cognitive debriefing, n= 10	Surgery, n= 18 Radiation, n= 18 Lanreotide, n= 15 Octreotide, n= 4	Treatment preference/burden	Experience emotional impact from treatment	Anxiety/stress	In conclusion, the Acro-TSQ is a novel comprehensive, clear tool found to be relevant for patients with acromegaly receiving SSA treatment. It was developed using both concept elicitation and cognitive debriefing interviews as recommended by the FDA, and represents the first PRO measure available to assess treatment-related aspects specifically for patients treated for acromegaly. Once validated,…
	Fleseriu M, Fogelfeld L, Gordon MB, Sisco J, Colwell HH, Ludlam WH, et al. Development of a novel patient-reported measure for acromegaly: the Acro-TSQ. Pituitary. 2019;22(6):581-93.	2019	to develop a novel and unique PRO measure, the Acromegaly Treatment Satisfaction Questionnaire (AcroTSQ)	Acromegaly	Total patients, n= 19 Concept elicitation, n= 9 combined conept elicitation and cognitive debriefing, n= 10	Surgery, n= 18 Radiation, n= 18 Lanreotide, n= 15 Octreotide, n= 4	Treatment preference/burden	Experience emotional impact from treatment	Sadness/depression	In conclusion, the Acro-TSQ is a novel comprehensive, clear tool found to be relevant for patients with acromegaly receiving SSA treatment. It was developed using both concept elicitation and cognitive debriefing interviews as recommended by the FDA, and represents the first PRO measure available to assess treatment-related aspects specifically for patients treated for acromegaly. Once validated,…
	Fleseriu M, Fogelfeld L, Gordon MB, Sisco J, Colwell HH, Ludlam WH, et al. Development of a novel patient-reported measure for acromegaly: the Acro-TSQ. Pituitary. 2019;22(6):581-93.	2019	to develop a novel and unique PRO measure, the Acromegaly Treatment Satisfaction Questionnaire (AcroTSQ)	Acromegaly	Total patients, n= 19 Concept elicitation, n= 9 combined conept elicitation and cognitive debriefing, n= 10	Surgery, n= 18 Radiation, n= 18 Lanreotide, n= 15 Octreotide, n= 4	Treatment preference/burden	Experience emotional impact from treatment	Hope for a new treatment	In conclusion, the Acro-TSQ is a novel comprehensive, clear tool found to be relevant for patients with acromegaly receiving SSA treatment. It was developed using both concept elicitation and cognitive debriefing interviews as recommended by the FDA, and represents the first PRO measure available to assess treatment-related aspects specifically for patients treated for acromegaly. Once validated,…
	Fleseriu M, Fogelfeld L, Gordon MB, Sisco J, Colwell HH, Ludlam WH, et al. Development of a novel patient-reported measure for acromegaly: the Acro-TSQ. Pituitary. 2019;22(6):581-93.	2019	to develop a novel and unique PRO measure, the Acromegaly Treatment Satisfaction Questionnaire (AcroTSQ)	Acromegaly	Total patients, n= 19 Concept elicitation, n= 9 combined conept elicitation and cognitive debriefing, n= 10	Surgery, n= 18 Radiation, n= 18 Lanreotide, n= 15 Octreotide, n= 4	Treatment preference/burden	Treatment satisfaction	Few patients not completely satisfied due to manifesting symptoms or moderately effective	In conclusion, the Acro-TSQ is a novel comprehensive, clear tool found to be relevant for patients with acromegaly receiving SSA treatment. It was developed using both concept elicitation and cognitive debriefing interviews as recommended by the FDA, and represents the first PRO measure available to assess treatment-related aspects specifically for patients treated for acromegaly. Once validated,…
	Fleseriu M, Fogelfeld L, Gordon MB, Sisco J, Colwell HH, Ludlam WH, et al. Development of a novel patient-reported measure for acromegaly: the Acro-TSQ. Pituitary. 2019;22(6):581-93.	2019	to develop a novel and unique PRO measure, the Acromegaly Treatment Satisfaction Questionnaire (AcroTSQ)	Acromegaly	Total patients, n= 19 Concept elicitation, n= 9 combined conept elicitation and cognitive debriefing, n= 10	Surgery, n= 18 Radiation, n= 18 Lanreotide, n= 15 Octreotide, n= 4	Treatment preference/burden	Treatment satisfaction	Effectiveness of current treatment	In conclusion, the Acro-TSQ is a novel comprehensive, clear tool found to be relevant for patients with acromegaly receiving SSA treatment. It was developed using both concept elicitation and cognitive debriefing interviews as recommended by the FDA, and represents the first PRO measure available to assess treatment-related aspects specifically for patients treated for acromegaly. Once validated,…
	Fleseriu M, Fogelfeld L, Gordon MB, Sisco J, Colwell HH, Ludlam WH, et al. Development of a novel patient-reported measure for acromegaly: the Acro-TSQ. Pituitary. 2019;22(6):581-93.	2019	to develop a novel and unique PRO measure, the Acromegaly Treatment Satisfaction Questionnaire (AcroTSQ)	Acromegaly	Total patients, n= 19 Concept elicitation, n= 9 combined conept elicitation and cognitive debriefing, n= 10	Surgery, n= 18 Radiation, n= 18 Lanreotide, n= 15 Octreotide, n= 4	Treatment preference/burden	Treatment satisfaction	Discomfort or reactions to injections	In conclusion, the Acro-TSQ is a novel comprehensive, clear tool found to be relevant for patients with acromegaly receiving SSA treatment. It was developed using both concept elicitation and cognitive debriefing interviews as recommended by the FDA, and represents the first PRO measure available to assess treatment-related aspects specifically for patients treated for acromegaly. Once validated,…
	Fleseriu M, Fogelfeld L, Gordon MB, Sisco J, Colwell HH, Ludlam WH, et al. Development of a novel patient-reported measure for acromegaly: the Acro-TSQ. Pituitary. 2019;22(6):581-93.	2019	to develop a novel and unique PRO measure, the Acromegaly Treatment Satisfaction Questionnaire (AcroTSQ)	Acromegaly	Total patients, n= 19 Concept elicitation, n= 9 combined conept elicitation and cognitive debriefing, n= 10	Surgery, n= 18 Radiation, n= 18 Lanreotide, n= 15 Octreotide, n= 4	Treatment preference/burden	Treatment satisfaction	Impact of treatment on emotional and social functioning	In conclusion, the Acro-TSQ is a novel comprehensive, clear tool found to be relevant for patients with acromegaly receiving SSA treatment. It was developed using both concept elicitation and cognitive debriefing interviews as recommended by the FDA, and represents the first PRO measure available to assess treatment-related aspects specifically for patients treated for acromegaly. Once validated,…
	Fleseriu M, Fogelfeld L, Gordon MB, Sisco J, Colwell HH, Ludlam WH, et al. Development of a novel patient-reported measure for acromegaly: the Acro-TSQ. Pituitary. 2019;22(6):581-93.	2019	to develop a novel and unique PRO measure, the Acromegaly Treatment Satisfaction Questionnaire (AcroTSQ)	Acromegaly	Total patients, n= 19 Concept elicitation, n= 9 combined conept elicitation and cognitive debriefing, n= 10	Surgery, n= 18 Radiation, n= 18 Lanreotide, n= 15 Octreotide, n= 4	Treatment preference/burden	Treatment satisfaction	Satisfaction with acromegaly treatment	In conclusion, the Acro-TSQ is a novel comprehensive, clear tool found to be relevant for patients with acromegaly receiving SSA treatment. It was developed using both concept elicitation and cognitive debriefing interviews as recommended by the FDA, and represents the first PRO measure available to assess treatment-related aspects specifically for patients treated for acromegaly. Once validated,…
	Fleseriu M, Fogelfeld L, Gordon MB, Sisco J, Colwell HH, Ludlam WH, et al. Development of a novel patient-reported measure for acromegaly: the Acro-TSQ. Pituitary. 2019;22(6):581-93.	2019	to develop a novel and unique PRO measure, the Acromegaly Treatment Satisfaction Questionnaire (AcroTSQ)	Acromegaly	Total patients, n= 19 Concept elicitation, n= 9 combined conept elicitation and cognitive debriefing, n= 10	Surgery, n= 18 Radiation, n= 18 Lanreotide, n= 15 Octreotide, n= 4	Treatment preference/burden	Treatment satisfaction	Time with and without side-effects/symptoms	In conclusion, the Acro-TSQ is a novel comprehensive, clear tool found to be relevant for patients with acromegaly receiving SSA treatment. It was developed using both concept elicitation and cognitive debriefing interviews as recommended by the FDA, and represents the first PRO measure available to assess treatment-related aspects specifically for patients treated for acromegaly. Once validated,…
2	Kasuki L, Marques NV, Nuez MJ, Leal VL, Chinen RN, Gadelha MR. Acromegalic patients lost to follow-up: a pilot study. Pituitary. 2013;16(2):245-50.	2012	The aim of this study was to evaluate the prevalence of acromegaly patients who failed to follow-up with treatment among a large sample of patients from three reference centers in the city of Rio de Janeiro, Brazil. In addition, we investigated the percentage of uncontrolled patients and the reasons behind their low compliance with treatment.	Acromegaly	TOT patients, n= 42 Patients interviewed, n= 17	Octreotide LAR (monotherapy), n= 23 Octreotide LAR with cabergoline, n= 9 Cabergoline, n= 2	Treatment preference/burden	Adherence	Wrong assumption	In conclusion, acromegaly is a chronic disease associated with enhanced morbidity and mortality when hormonal levels are not normalized. Because approximately 50 % of acromegalic patients will require long-term therapy, compliance with the treatment is essential to achieving treatment goals. As in many other chronic diseases, loss to follow-up is common, and an active search of these patients may…
	Kasuki L, Marques NV, Nuez MJ, Leal VL, Chinen RN, Gadelha MR. Acromegalic patients lost to follow-up: a pilot study. Pituitary. 2013;16(2):245-50.	2012	The aim of this study was to evaluate the prevalence of acromegaly patients who failed to follow-up with treatment among a large sample of patients from three reference centers in the city of Rio de Janeiro, Brazil. In addition, we investigated the percentage of uncontrolled patients and the reasons behind their low compliance with treatment.	Acromegaly	TOT patients, n= 42 Patients interviewed, n= 17	Octreotide LAR (monotherapy), n= 23 Octreotide LAR with cabergoline, n= 9 Cabergoline, n= 2	Treatment preference/burden	Adherence	Not experiencing symptoms/ no feeling sick	In conclusion, acromegaly is a chronic disease associated with enhanced morbidity and mortality when hormonal levels are not normalized. Because approximately 50 % of acromegalic patients will require long-term therapy, compliance with the treatment is essential to achieving treatment goals. As in many other chronic diseases, loss to follow-up is common, and an active search of these patients may…
	Kasuki L, Marques NV, Nuez MJ, Leal VL, Chinen RN, Gadelha MR. Acromegalic patients lost to follow-up: a pilot study. Pituitary. 2013;16(2):245-50.	2012	The aim of this study was to evaluate the prevalence of acromegaly patients who failed to follow-up with treatment among a large sample of patients from three reference centers in the city of Rio de Janeiro, Brazil. In addition, we investigated the percentage of uncontrolled patients and the reasons behind their low compliance with treatment.	Acromegaly	TOT patients, n= 42 Patients interviewed, n= 17	Octreotide LAR (monotherapy), n= 23 Octreotide LAR with cabergoline, n= 9 Cabergoline, n= 2	Treatment preference/burden	Adherence	Lack of time	In conclusion, acromegaly is a chronic disease associated with enhanced morbidity and mortality when hormonal levels are not normalized. Because approximately 50 % of acromegalic patients will require long-term therapy, compliance with the treatment is essential to achieving treatment goals. As in many other chronic diseases, loss to follow-up is common, and an active search of these patients may…
	Kasuki L, Marques NV, Nuez MJ, Leal VL, Chinen RN, Gadelha MR. Acromegalic patients lost to follow-up: a pilot study. Pituitary. 2013;16(2):245-50.	2012	The aim of this study was to evaluate the prevalence of acromegaly patients who failed to follow-up with treatment among a large sample of patients from three reference centers in the city of Rio de Janeiro, Brazil. In addition, we investigated the percentage of uncontrolled patients and the reasons behind their low compliance with treatment.	Acromegaly	TOT patients, n= 42 Patients interviewed, n= 17	Octreotide LAR (monotherapy), n= 23 Octreotide LAR with cabergoline, n= 9 Cabergoline, n= 2	Treatment preference/burden	Adherence	Lack of financial resources	In conclusion, acromegaly is a chronic disease associated with enhanced morbidity and mortality when hormonal levels are not normalized. Because approximately 50 % of acromegalic patients will require long-term therapy, compliance with the treatment is essential to achieving treatment goals. As in many other chronic diseases, loss to follow-up is common, and an active search of these patients may…
3	Polanco-Briceno S, Glass D, Plunkett C. Communication practices and awareness of resources for acromegaly patients among endocrinologists. Patient preference & adherence. 2531;10:2531-41.	2016	This study was designed to assess the awareness and utilization of resources to improve patients’ treatment experiences among endocrinologists who currently treat patients with acromegaly	Acromegaly	Endocrinologists, n= 126	number of patients initiated on drug therapy in past 12 months - Mean (sD)= 2.7 (4.2) - Median (range)= 1 (0–25) - Physicians who have initiated ≥1 patient on drug therapy in the past 12 months= 66% - Physicians who have ever initiated ≥1 patient on drug therapy= 94% Patients currently on pharmacologic therapy - Mean number of patients (sD)= 7.8 (12.3) - Median (range)= 4 (0–75) - Percentage of p…	Treatment preference/burden	HCP	Satisfaction with efficacy	The results of this study suggest an unmet need for increased awareness among endocrinologists with respect to the importance of patient adherence to therapy and the availability of education, support, and financial resources for patients with acromegaly. Additional research is needed to understand which resources patients identify as most helpful, to evaluate barriers to adherence and the effect…
	Polanco-Briceno S, Glass D, Plunkett C. Communication practices and awareness of resources for acromegaly patients among endocrinologists. Patient preference & adherence. 2531;10:2531-41.	2016	This study was designed to assess the awareness and utilization of resources to improve patients’ treatment experiences among endocrinologists who currently treat patients with acromegaly	Acromegaly	Endocrinologists, n= 126	number of patients initiated on drug therapy in past 12 months - Mean (sD)= 2.7 (4.2) - Median (range)= 1 (0–25) - Physicians who have initiated ≥1 patient on drug therapy in the past 12 months= 66% - Physicians who have ever initiated ≥1 patient on drug therapy= 94% Patients currently on pharmacologic therapy - Mean number of patients (sD)= 7.8 (12.3) - Median (range)= 4 (0–75) - Percentage of p…	Treatment preference/burden	HCP	Satisfaction with safety	The results of this study suggest an unmet need for increased awareness among endocrinologists with respect to the importance of patient adherence to therapy and the availability of education, support, and financial resources for patients with acromegaly. Additional research is needed to understand which resources patients identify as most helpful, to evaluate barriers to adherence and the effect…
	Polanco-Briceno S, Glass D, Plunkett C. Communication practices and awareness of resources for acromegaly patients among endocrinologists. Patient preference & adherence. 2531;10:2531-41.	2016	This study was designed to assess the awareness and utilization of resources to improve patients’ treatment experiences among endocrinologists who currently treat patients with acromegaly	Acromegaly	Endocrinologists, n= 126	number of patients initiated on drug therapy in past 12 months - Mean (sD)= 2.7 (4.2) - Median (range)= 1 (0–25) - Physicians who have initiated ≥1 patient on drug therapy in the past 12 months= 66% - Physicians who have ever initiated ≥1 patient on drug therapy= 94% Patients currently on pharmacologic therapy - Mean number of patients (sD)= 7.8 (12.3) - Median (range)= 4 (0–75) - Percentage of p…	Treatment preference/burden	HCP	Impact of patient adherence on therapy outcome	The results of this study suggest an unmet need for increased awareness among endocrinologists with respect to the importance of patient adherence to therapy and the availability of education, support, and financial resources for patients with acromegaly. Additional research is needed to understand which resources patients identify as most helpful, to evaluate barriers to adherence and the effect…
	Polanco-Briceno S, Glass D, Plunkett C. Communication practices and awareness of resources for acromegaly patients among endocrinologists. Patient preference & adherence. 2531;10:2531-41.	2016	This study was designed to assess the awareness and utilization of resources to improve patients’ treatment experiences among endocrinologists who currently treat patients with acromegaly	Acromegaly	Endocrinologists, n= 126	number of patients initiated on drug therapy in past 12 months - Mean (sD)= 2.7 (4.2) - Median (range)= 1 (0–25) - Physicians who have initiated ≥1 patient on drug therapy in the past 12 months= 66% - Physicians who have ever initiated ≥1 patient on drug therapy= 94% Patients currently on pharmacologic therapy - Mean number of patients (sD)= 7.8 (12.3) - Median (range)= 4 (0–75) - Percentage of p…	Treatment preference/burden	HCP	Recommend programs or practices to improve adherence	The results of this study suggest an unmet need for increased awareness among endocrinologists with respect to the importance of patient adherence to therapy and the availability of education, support, and financial resources for patients with acromegaly. Additional research is needed to understand which resources patients identify as most helpful, to evaluate barriers to adherence and the effect…
	Polanco-Briceno S, Glass D, Plunkett C. Communication practices and awareness of resources for acromegaly patients among endocrinologists. Patient preference & adherence. 2531;10:2531-41.	2016	This study was designed to assess the awareness and utilization of resources to improve patients’ treatment experiences among endocrinologists who currently treat patients with acromegaly	Acromegaly	Endocrinologists, n= 126	number of patients initiated on drug therapy in past 12 months - Mean (sD)= 2.7 (4.2) - Median (range)= 1 (0–25) - Physicians who have initiated ≥1 patient on drug therapy in the past 12 months= 66% - Physicians who have ever initiated ≥1 patient on drug therapy= 94% Patients currently on pharmacologic therapy - Mean number of patients (sD)= 7.8 (12.3) - Median (range)= 4 (0–75) - Percentage of p…	Disease management	HCP	Recommend education/emotional support programs to patients	The results of this study suggest an unmet need for increased awareness among endocrinologists with respect to the importance of patient adherence to therapy and the availability of education, support, and financial resources for patients with acromegaly. Additional research is needed to understand which resources patients identify as most helpful, to evaluate barriers to adherence and the effect…
	Polanco-Briceno S, Glass D, Plunkett C. Communication practices and awareness of resources for acromegaly patients among endocrinologists. Patient preference & adherence. 2531;10:2531-41.	2016	This study was designed to assess the awareness and utilization of resources to improve patients’ treatment experiences among endocrinologists who currently treat patients with acromegaly	Acromegaly	Endocrinologists, n= 126	number of patients initiated on drug therapy in past 12 months - Mean (sD)= 2.7 (4.2) - Median (range)= 1 (0–25) - Physicians who have initiated ≥1 patient on drug therapy in the past 12 months= 66% - Physicians who have ever initiated ≥1 patient on drug therapy= 94% Patients currently on pharmacologic therapy - Mean number of patients (sD)= 7.8 (12.3) - Median (range)= 4 (0–75) - Percentage of p…	Disease management	HCP	Recommend financial resources for patients without publicly funded health care	The results of this study suggest an unmet need for increased awareness among endocrinologists with respect to the importance of patient adherence to therapy and the availability of education, support, and financial resources for patients with acromegaly. Additional research is needed to understand which resources patients identify as most helpful, to evaluate barriers to adherence and the effect…
4	Gurel MH, Bruening PR, Rhodes C, Lomax KG. Patient perspectives on the impact of acromegaly: results from individual and group interviews. Patient preference & adherence. 2014;8:53-62.	2014	aimed at understanding the impact of acromegaly on patients’ lives from their own perspectives. Key areas of inquiry included the path to diagnosis, the impact of diagnosis, and their attitudes toward treatment. We also sought to gain greater insight into the relationships between patients and HCPs, and among patients themselves. Specifically, we aimed to understand patients’ primary concerns reg…	Acromegaly	Patients=19	Somatostatin analogs=12 GH receptor antagonist=3 No medical therapy=4	Signs and symptoms	-	Change in height	From diagnosis through treatment, acromegaly is associated with profound physical and emotional consequences. Patients struggle with many issues they fail to openly share with their HCPs. Those with acromegaly suffer from not being diagnosed early and, as a result, appear interested in sharing their story for personal release and the greater good, as evidenced by the many moving quotes captured d…
	Gurel MH, Bruening PR, Rhodes C, Lomax KG. Patient perspectives on the impact of acromegaly: results from individual and group interviews. Patient preference & adherence. 2014;8:53-62.	2014	aimed at understanding the impact of acromegaly on patients’ lives from their own perspectives. Key areas of inquiry included the path to diagnosis, the impact of diagnosis, and their attitudes toward treatment. We also sought to gain greater insight into the relationships between patients and HCPs, and among patients themselves. Specifically, we aimed to understand patients’ primary concerns reg…	Acromegaly	Patients=19	Somatostatin analogs=12 GH receptor antagonist=3 No medical therapy=4	Signs and symptoms	-	Weight gain	From diagnosis through treatment, acromegaly is associated with profound physical and emotional consequences. Patients struggle with many issues they fail to openly share with their HCPs. Those with acromegaly suffer from not being diagnosed early and, as a result, appear interested in sharing their story for personal release and the greater good, as evidenced by the many moving quotes captured d…
	Gurel MH, Bruening PR, Rhodes C, Lomax KG. Patient perspectives on the impact of acromegaly: results from individual and group interviews. Patient preference & adherence. 2014;8:53-62.	2014	aimed at understanding the impact of acromegaly on patients’ lives from their own perspectives. Key areas of inquiry included the path to diagnosis, the impact of diagnosis, and their attitudes toward treatment. We also sought to gain greater insight into the relationships between patients and HCPs, and among patients themselves. Specifically, we aimed to understand patients’ primary concerns reg…	Acromegaly	Patients=19	Somatostatin analogs=12 GH receptor antagonist=3 No medical therapy=4	Signs and symptoms	-	Headache	From diagnosis through treatment, acromegaly is associated with profound physical and emotional consequences. Patients struggle with many issues they fail to openly share with their HCPs. Those with acromegaly suffer from not being diagnosed early and, as a result, appear interested in sharing their story for personal release and the greater good, as evidenced by the many moving quotes captured d…
	Gurel MH, Bruening PR, Rhodes C, Lomax KG. Patient perspectives on the impact of acromegaly: results from individual and group interviews. Patient preference & adherence. 2014;8:53-62.	2014	aimed at understanding the impact of acromegaly on patients’ lives from their own perspectives. Key areas of inquiry included the path to diagnosis, the impact of diagnosis, and their attitudes toward treatment. We also sought to gain greater insight into the relationships between patients and HCPs, and among patients themselves. Specifically, we aimed to understand patients’ primary concerns reg…	Acromegaly	Patients=19	Somatostatin analogs=12 GH receptor antagonist=3 No medical therapy=4	Signs and symptoms	-	Diabetes mellitus	From diagnosis through treatment, acromegaly is associated with profound physical and emotional consequences. Patients struggle with many issues they fail to openly share with their HCPs. Those with acromegaly suffer from not being diagnosed early and, as a result, appear interested in sharing their story for personal release and the greater good, as evidenced by the many moving quotes captured d…
	Gurel MH, Bruening PR, Rhodes C, Lomax KG. Patient perspectives on the impact of acromegaly: results from individual and group interviews. Patient preference & adherence. 2014;8:53-62.	2014	aimed at understanding the impact of acromegaly on patients’ lives from their own perspectives. Key areas of inquiry included the path to diagnosis, the impact of diagnosis, and their attitudes toward treatment. We also sought to gain greater insight into the relationships between patients and HCPs, and among patients themselves. Specifically, we aimed to understand patients’ primary concerns reg…	Acromegaly	Patients=19	Somatostatin analogs=12 GH receptor antagonist=3 No medical therapy=4	Signs and symptoms	-	Breast discharge	From diagnosis through treatment, acromegaly is associated with profound physical and emotional consequences. Patients struggle with many issues they fail to openly share with their HCPs. Those with acromegaly suffer from not being diagnosed early and, as a result, appear interested in sharing their story for personal release and the greater good, as evidenced by the many moving quotes captured d…
	Gurel MH, Bruening PR, Rhodes C, Lomax KG. Patient perspectives on the impact of acromegaly: results from individual and group interviews. Patient preference & adherence. 2014;8:53-62.	2014	aimed at understanding the impact of acromegaly on patients’ lives from their own perspectives. Key areas of inquiry included the path to diagnosis, the impact of diagnosis, and their attitudes toward treatment. We also sought to gain greater insight into the relationships between patients and HCPs, and among patients themselves. Specifically, we aimed to understand patients’ primary concerns reg…	Acromegaly	Patients=19	Somatostatin analogs=12 GH receptor antagonist=3 No medical therapy=4	Signs and symptoms	-	Facial changes	From diagnosis through treatment, acromegaly is associated with profound physical and emotional consequences. Patients struggle with many issues they fail to openly share with their HCPs. Those with acromegaly suffer from not being diagnosed early and, as a result, appear interested in sharing their story for personal release and the greater good, as evidenced by the many moving quotes captured d…
	Gurel MH, Bruening PR, Rhodes C, Lomax KG. Patient perspectives on the impact of acromegaly: results from individual and group interviews. Patient preference & adherence. 2014;8:53-62.	2014	aimed at understanding the impact of acromegaly on patients’ lives from their own perspectives. Key areas of inquiry included the path to diagnosis, the impact of diagnosis, and their attitudes toward treatment. We also sought to gain greater insight into the relationships between patients and HCPs, and among patients themselves. Specifically, we aimed to understand patients’ primary concerns reg…	Acromegaly	Patients=19	Somatostatin analogs=12 GH receptor antagonist=3 No medical therapy=4	Signs and symptoms	-	Joint and/or muscle pain	From diagnosis through treatment, acromegaly is associated with profound physical and emotional consequences. Patients struggle with many issues they fail to openly share with their HCPs. Those with acromegaly suffer from not being diagnosed early and, as a result, appear interested in sharing their story for personal release and the greater good, as evidenced by the many moving quotes captured d…
	Gurel MH, Bruening PR, Rhodes C, Lomax KG. Patient perspectives on the impact of acromegaly: results from individual and group interviews. Patient preference & adherence. 2014;8:53-62.	2014	aimed at understanding the impact of acromegaly on patients’ lives from their own perspectives. Key areas of inquiry included the path to diagnosis, the impact of diagnosis, and their attitudes toward treatment. We also sought to gain greater insight into the relationships between patients and HCPs, and among patients themselves. Specifically, we aimed to understand patients’ primary concerns reg…	Acromegaly	Patients=19	Somatostatin analogs=12 GH receptor antagonist=3 No medical therapy=4	Signs and symptoms	-	Fatigue	From diagnosis through treatment, acromegaly is associated with profound physical and emotional consequences. Patients struggle with many issues they fail to openly share with their HCPs. Those with acromegaly suffer from not being diagnosed early and, as a result, appear interested in sharing their story for personal release and the greater good, as evidenced by the many moving quotes captured d…
	Gurel MH, Bruening PR, Rhodes C, Lomax KG. Patient perspectives on the impact of acromegaly: results from individual and group interviews. Patient preference & adherence. 2014;8:53-62.	2014	aimed at understanding the impact of acromegaly on patients’ lives from their own perspectives. Key areas of inquiry included the path to diagnosis, the impact of diagnosis, and their attitudes toward treatment. We also sought to gain greater insight into the relationships between patients and HCPs, and among patients themselves. Specifically, we aimed to understand patients’ primary concerns reg…	Acromegaly	Patients=19	Somatostatin analogs=12 GH receptor antagonist=3 No medical therapy=4	Signs and symptoms	-	Amenorrhea/irregular menstrual cycle	From diagnosis through treatment, acromegaly is associated with profound physical and emotional consequences. Patients struggle with many issues they fail to openly share with their HCPs. Those with acromegaly suffer from not being diagnosed early and, as a result, appear interested in sharing their story for personal release and the greater good, as evidenced by the many moving quotes captured d…
	Gurel MH, Bruening PR, Rhodes C, Lomax KG. Patient perspectives on the impact of acromegaly: results from individual and group interviews. Patient preference & adherence. 2014;8:53-62.	2014	aimed at understanding the impact of acromegaly on patients’ lives from their own perspectives. Key areas of inquiry included the path to diagnosis, the impact of diagnosis, and their attitudes toward treatment. We also sought to gain greater insight into the relationships between patients and HCPs, and among patients themselves. Specifically, we aimed to understand patients’ primary concerns reg…	Acromegaly	Patients=19	Somatostatin analogs=12 GH receptor antagonist=3 No medical therapy=4	Impact on QoL	-	Sense of loss of identity	From diagnosis through treatment, acromegaly is associated with profound physical and emotional consequences. Patients struggle with many issues they fail to openly share with their HCPs. Those with acromegaly suffer from not being diagnosed early and, as a result, appear interested in sharing their story for personal release and the greater good, as evidenced by the many moving quotes captured d…
	Gurel MH, Bruening PR, Rhodes C, Lomax KG. Patient perspectives on the impact of acromegaly: results from individual and group interviews. Patient preference & adherence. 2014;8:53-62.	2014	aimed at understanding the impact of acromegaly on patients’ lives from their own perspectives. Key areas of inquiry included the path to diagnosis, the impact of diagnosis, and their attitudes toward treatment. We also sought to gain greater insight into the relationships between patients and HCPs, and among patients themselves. Specifically, we aimed to understand patients’ primary concerns reg…	Acromegaly	Patients=19	Somatostatin analogs=12 GH receptor antagonist=3 No medical therapy=4	Impact on QoL	-	Sense of loss of control over their lives	From diagnosis through treatment, acromegaly is associated with profound physical and emotional consequences. Patients struggle with many issues they fail to openly share with their HCPs. Those with acromegaly suffer from not being diagnosed early and, as a result, appear interested in sharing their story for personal release and the greater good, as evidenced by the many moving quotes captured d…
	Gurel MH, Bruening PR, Rhodes C, Lomax KG. Patient perspectives on the impact of acromegaly: results from individual and group interviews. Patient preference & adherence. 2014;8:53-62.	2014	aimed at understanding the impact of acromegaly on patients’ lives from their own perspectives. Key areas of inquiry included the path to diagnosis, the impact of diagnosis, and their attitudes toward treatment. We also sought to gain greater insight into the relationships between patients and HCPs, and among patients themselves. Specifically, we aimed to understand patients’ primary concerns reg…	Acromegaly	Patients=19	Somatostatin analogs=12 GH receptor antagonist=3 No medical therapy=4	Disease management	-	Long path to diagnosis	From diagnosis through treatment, acromegaly is associated with profound physical and emotional consequences. Patients struggle with many issues they fail to openly share with their HCPs. Those with acromegaly suffer from not being diagnosed early and, as a result, appear interested in sharing their story for personal release and the greater good, as evidenced by the many moving quotes captured d…
	Gurel MH, Bruening PR, Rhodes C, Lomax KG. Patient perspectives on the impact of acromegaly: results from individual and group interviews. Patient preference & adherence. 2014;8:53-62.	2014	aimed at understanding the impact of acromegaly on patients’ lives from their own perspectives. Key areas of inquiry included the path to diagnosis, the impact of diagnosis, and their attitudes toward treatment. We also sought to gain greater insight into the relationships between patients and HCPs, and among patients themselves. Specifically, we aimed to understand patients’ primary concerns reg…	Acromegaly	Patients=19	Somatostatin analogs=12 GH receptor antagonist=3 No medical therapy=4	Impact on QoL	-	Shock and concern regarding the treatment	From diagnosis through treatment, acromegaly is associated with profound physical and emotional consequences. Patients struggle with many issues they fail to openly share with their HCPs. Those with acromegaly suffer from not being diagnosed early and, as a result, appear interested in sharing their story for personal release and the greater good, as evidenced by the many moving quotes captured d…
	Gurel MH, Bruening PR, Rhodes C, Lomax KG. Patient perspectives on the impact of acromegaly: results from individual and group interviews. Patient preference & adherence. 2014;8:53-62.	2014	aimed at understanding the impact of acromegaly on patients’ lives from their own perspectives. Key areas of inquiry included the path to diagnosis, the impact of diagnosis, and their attitudes toward treatment. We also sought to gain greater insight into the relationships between patients and HCPs, and among patients themselves. Specifically, we aimed to understand patients’ primary concerns reg…	Acromegaly	Patients=19	Somatostatin analogs=12 GH receptor antagonist=3 No medical therapy=4	Impact on QoL	Path to diagnosis	Suffering due to diagnosis process	From diagnosis through treatment, acromegaly is associated with profound physical and emotional consequences. Patients struggle with many issues they fail to openly share with their HCPs. Those with acromegaly suffer from not being diagnosed early and, as a result, appear interested in sharing their story for personal release and the greater good, as evidenced by the many moving quotes captured d…
	Gurel MH, Bruening PR, Rhodes C, Lomax KG. Patient perspectives on the impact of acromegaly: results from individual and group interviews. Patient preference & adherence. 2014;8:53-62.	2014	aimed at understanding the impact of acromegaly on patients’ lives from their own perspectives. Key areas of inquiry included the path to diagnosis, the impact of diagnosis, and their attitudes toward treatment. We also sought to gain greater insight into the relationships between patients and HCPs, and among patients themselves. Specifically, we aimed to understand patients’ primary concerns reg…	Acromegaly	Patients=19	Somatostatin analogs=12 GH receptor antagonist=3 No medical therapy=4	Disease management	Path to diagnosis	Bewildering diagnosis process	From diagnosis through treatment, acromegaly is associated with profound physical and emotional consequences. Patients struggle with many issues they fail to openly share with their HCPs. Those with acromegaly suffer from not being diagnosed early and, as a result, appear interested in sharing their story for personal release and the greater good, as evidenced by the many moving quotes captured d…
	Gurel MH, Bruening PR, Rhodes C, Lomax KG. Patient perspectives on the impact of acromegaly: results from individual and group interviews. Patient preference & adherence. 2014;8:53-62.	2014	aimed at understanding the impact of acromegaly on patients’ lives from their own perspectives. Key areas of inquiry included the path to diagnosis, the impact of diagnosis, and their attitudes toward treatment. We also sought to gain greater insight into the relationships between patients and HCPs, and among patients themselves. Specifically, we aimed to understand patients’ primary concerns reg…	Acromegaly	Patients=19	Somatostatin analogs=12 GH receptor antagonist=3 No medical therapy=4	Disease management	Path to diagnosis	Dismissive HCPs before diagnosis	From diagnosis through treatment, acromegaly is associated with profound physical and emotional consequences. Patients struggle with many issues they fail to openly share with their HCPs. Those with acromegaly suffer from not being diagnosed early and, as a result, appear interested in sharing their story for personal release and the greater good, as evidenced by the many moving quotes captured d…
	Gurel MH, Bruening PR, Rhodes C, Lomax KG. Patient perspectives on the impact of acromegaly: results from individual and group interviews. Patient preference & adherence. 2014;8:53-62.	2014	aimed at understanding the impact of acromegaly on patients’ lives from their own perspectives. Key areas of inquiry included the path to diagnosis, the impact of diagnosis, and their attitudes toward treatment. We also sought to gain greater insight into the relationships between patients and HCPs, and among patients themselves. Specifically, we aimed to understand patients’ primary concerns reg…	Acromegaly	Patients=19	Somatostatin analogs=12 GH receptor antagonist=3 No medical therapy=4	Disease management	Path to diagnosis	Denial of symptoms	From diagnosis through treatment, acromegaly is associated with profound physical and emotional consequences. Patients struggle with many issues they fail to openly share with their HCPs. Those with acromegaly suffer from not being diagnosed early and, as a result, appear interested in sharing their story for personal release and the greater good, as evidenced by the many moving quotes captured d…
	Gurel MH, Bruening PR, Rhodes C, Lomax KG. Patient perspectives on the impact of acromegaly: results from individual and group interviews. Patient preference & adherence. 2014;8:53-62.	2014	aimed at understanding the impact of acromegaly on patients’ lives from their own perspectives. Key areas of inquiry included the path to diagnosis, the impact of diagnosis, and their attitudes toward treatment. We also sought to gain greater insight into the relationships between patients and HCPs, and among patients themselves. Specifically, we aimed to understand patients’ primary concerns reg…	Acromegaly	Patients=19	Somatostatin analogs=12 GH receptor antagonist=3 No medical therapy=4	Signs and symptoms	Path to diagnosis	Enlarged hands	From diagnosis through treatment, acromegaly is associated with profound physical and emotional consequences. Patients struggle with many issues they fail to openly share with their HCPs. Those with acromegaly suffer from not being diagnosed early and, as a result, appear interested in sharing their story for personal release and the greater good, as evidenced by the many moving quotes captured d…
	Gurel MH, Bruening PR, Rhodes C, Lomax KG. Patient perspectives on the impact of acromegaly: results from individual and group interviews. Patient preference & adherence. 2014;8:53-62.	2014	aimed at understanding the impact of acromegaly on patients’ lives from their own perspectives. Key areas of inquiry included the path to diagnosis, the impact of diagnosis, and their attitudes toward treatment. We also sought to gain greater insight into the relationships between patients and HCPs, and among patients themselves. Specifically, we aimed to understand patients’ primary concerns reg…	Acromegaly	Patients=19	Somatostatin analogs=12 GH receptor antagonist=3 No medical therapy=4	Signs and symptoms	Path to diagnosis	Enlarged feet	From diagnosis through treatment, acromegaly is associated with profound physical and emotional consequences. Patients struggle with many issues they fail to openly share with their HCPs. Those with acromegaly suffer from not being diagnosed early and, as a result, appear interested in sharing their story for personal release and the greater good, as evidenced by the many moving quotes captured d…
	Gurel MH, Bruening PR, Rhodes C, Lomax KG. Patient perspectives on the impact of acromegaly: results from individual and group interviews. Patient preference & adherence. 2014;8:53-62.	2014	aimed at understanding the impact of acromegaly on patients’ lives from their own perspectives. Key areas of inquiry included the path to diagnosis, the impact of diagnosis, and their attitudes toward treatment. We also sought to gain greater insight into the relationships between patients and HCPs, and among patients themselves. Specifically, we aimed to understand patients’ primary concerns reg…	Acromegaly	Patients=19	Somatostatin analogs=12 GH receptor antagonist=3 No medical therapy=4	Signs and symptoms	Path to diagnosis	Weight gain	From diagnosis through treatment, acromegaly is associated with profound physical and emotional consequences. Patients struggle with many issues they fail to openly share with their HCPs. Those with acromegaly suffer from not being diagnosed early and, as a result, appear interested in sharing their story for personal release and the greater good, as evidenced by the many moving quotes captured d…
	Gurel MH, Bruening PR, Rhodes C, Lomax KG. Patient perspectives on the impact of acromegaly: results from individual and group interviews. Patient preference & adherence. 2014;8:53-62.	2014	aimed at understanding the impact of acromegaly on patients’ lives from their own perspectives. Key areas of inquiry included the path to diagnosis, the impact of diagnosis, and their attitudes toward treatment. We also sought to gain greater insight into the relationships between patients and HCPs, and among patients themselves. Specifically, we aimed to understand patients’ primary concerns reg…	Acromegaly	Patients=19	Somatostatin analogs=12 GH receptor antagonist=3 No medical therapy=4	Impact on QoL	Impact of diagnosis	Relief for a final diagnosis	From diagnosis through treatment, acromegaly is associated with profound physical and emotional consequences. Patients struggle with many issues they fail to openly share with their HCPs. Those with acromegaly suffer from not being diagnosed early and, as a result, appear interested in sharing their story for personal release and the greater good, as evidenced by the many moving quotes captured d…
	Gurel MH, Bruening PR, Rhodes C, Lomax KG. Patient perspectives on the impact of acromegaly: results from individual and group interviews. Patient preference & adherence. 2014;8:53-62.	2014	aimed at understanding the impact of acromegaly on patients’ lives from their own perspectives. Key areas of inquiry included the path to diagnosis, the impact of diagnosis, and their attitudes toward treatment. We also sought to gain greater insight into the relationships between patients and HCPs, and among patients themselves. Specifically, we aimed to understand patients’ primary concerns reg…	Acromegaly	Patients=19	Somatostatin analogs=12 GH receptor antagonist=3 No medical therapy=4	Impact on QoL	Impact of diagnosis	Fear for the treatment option	From diagnosis through treatment, acromegaly is associated with profound physical and emotional consequences. Patients struggle with many issues they fail to openly share with their HCPs. Those with acromegaly suffer from not being diagnosed early and, as a result, appear interested in sharing their story for personal release and the greater good, as evidenced by the many moving quotes captured d…
	Gurel MH, Bruening PR, Rhodes C, Lomax KG. Patient perspectives on the impact of acromegaly: results from individual and group interviews. Patient preference & adherence. 2014;8:53-62.	2014	aimed at understanding the impact of acromegaly on patients’ lives from their own perspectives. Key areas of inquiry included the path to diagnosis, the impact of diagnosis, and their attitudes toward treatment. We also sought to gain greater insight into the relationships between patients and HCPs, and among patients themselves. Specifically, we aimed to understand patients’ primary concerns reg…	Acromegaly	Patients=19	Somatostatin analogs=12 GH receptor antagonist=3 No medical therapy=4	Impact on QoL	Impact of diagnosis	Feeling alone	From diagnosis through treatment, acromegaly is associated with profound physical and emotional consequences. Patients struggle with many issues they fail to openly share with their HCPs. Those with acromegaly suffer from not being diagnosed early and, as a result, appear interested in sharing their story for personal release and the greater good, as evidenced by the many moving quotes captured d…
	Gurel MH, Bruening PR, Rhodes C, Lomax KG. Patient perspectives on the impact of acromegaly: results from individual and group interviews. Patient preference & adherence. 2014;8:53-62.	2014	aimed at understanding the impact of acromegaly on patients’ lives from their own perspectives. Key areas of inquiry included the path to diagnosis, the impact of diagnosis, and their attitudes toward treatment. We also sought to gain greater insight into the relationships between patients and HCPs, and among patients themselves. Specifically, we aimed to understand patients’ primary concerns reg…	Acromegaly	Patients=19	Somatostatin analogs=12 GH receptor antagonist=3 No medical therapy=4	Impact on QoL	Impact of diagnosis	Frightened by the disease	From diagnosis through treatment, acromegaly is associated with profound physical and emotional consequences. Patients struggle with many issues they fail to openly share with their HCPs. Those with acromegaly suffer from not being diagnosed early and, as a result, appear interested in sharing their story for personal release and the greater good, as evidenced by the many moving quotes captured d…
	Gurel MH, Bruening PR, Rhodes C, Lomax KG. Patient perspectives on the impact of acromegaly: results from individual and group interviews. Patient preference & adherence. 2014;8:53-62.	2014	aimed at understanding the impact of acromegaly on patients’ lives from their own perspectives. Key areas of inquiry included the path to diagnosis, the impact of diagnosis, and their attitudes toward treatment. We also sought to gain greater insight into the relationships between patients and HCPs, and among patients themselves. Specifically, we aimed to understand patients’ primary concerns reg…	Acromegaly	Patients=19	Somatostatin analogs=12 GH receptor antagonist=3 No medical therapy=4	Disease management	Impact of diagnosis	Anger towards HCPs	From diagnosis through treatment, acromegaly is associated with profound physical and emotional consequences. Patients struggle with many issues they fail to openly share with their HCPs. Those with acromegaly suffer from not being diagnosed early and, as a result, appear interested in sharing their story for personal release and the greater good, as evidenced by the many moving quotes captured d…
	Gurel MH, Bruening PR, Rhodes C, Lomax KG. Patient perspectives on the impact of acromegaly: results from individual and group interviews. Patient preference & adherence. 2014;8:53-62.	2014	aimed at understanding the impact of acromegaly on patients’ lives from their own perspectives. Key areas of inquiry included the path to diagnosis, the impact of diagnosis, and their attitudes toward treatment. We also sought to gain greater insight into the relationships between patients and HCPs, and among patients themselves. Specifically, we aimed to understand patients’ primary concerns reg…	Acromegaly	Patients=19	Somatostatin analogs=12 GH receptor antagonist=3 No medical therapy=4	Treatment preference/burden	Patients' desire/Treatment goals	Focus on well-being	From diagnosis through treatment, acromegaly is associated with profound physical and emotional consequences. Patients struggle with many issues they fail to openly share with their HCPs. Those with acromegaly suffer from not being diagnosed early and, as a result, appear interested in sharing their story for personal release and the greater good, as evidenced by the many moving quotes captured d…
	Gurel MH, Bruening PR, Rhodes C, Lomax KG. Patient perspectives on the impact of acromegaly: results from individual and group interviews. Patient preference & adherence. 2014;8:53-62.	2014	aimed at understanding the impact of acromegaly on patients’ lives from their own perspectives. Key areas of inquiry included the path to diagnosis, the impact of diagnosis, and their attitudes toward treatment. We also sought to gain greater insight into the relationships between patients and HCPs, and among patients themselves. Specifically, we aimed to understand patients’ primary concerns reg…	Acromegaly	Patients=19	Somatostatin analogs=12 GH receptor antagonist=3 No medical therapy=4	Treatment preference/burden	Patients' desire/Treatment goals	Reduce disease impact in patients' lives	From diagnosis through treatment, acromegaly is associated with profound physical and emotional consequences. Patients struggle with many issues they fail to openly share with their HCPs. Those with acromegaly suffer from not being diagnosed early and, as a result, appear interested in sharing their story for personal release and the greater good, as evidenced by the many moving quotes captured d…
	Gurel MH, Bruening PR, Rhodes C, Lomax KG. Patient perspectives on the impact of acromegaly: results from individual and group interviews. Patient preference & adherence. 2014;8:53-62.	2014	aimed at understanding the impact of acromegaly on patients’ lives from their own perspectives. Key areas of inquiry included the path to diagnosis, the impact of diagnosis, and their attitudes toward treatment. We also sought to gain greater insight into the relationships between patients and HCPs, and among patients themselves. Specifically, we aimed to understand patients’ primary concerns reg…	Acromegaly	Patients=19	Somatostatin analogs=12 GH receptor antagonist=3 No medical therapy=4	Treatment preference/burden	Patients' desire/Treatment goals	Short-term benefit over long-term treatment results	From diagnosis through treatment, acromegaly is associated with profound physical and emotional consequences. Patients struggle with many issues they fail to openly share with their HCPs. Those with acromegaly suffer from not being diagnosed early and, as a result, appear interested in sharing their story for personal release and the greater good, as evidenced by the many moving quotes captured d…
	Gurel MH, Bruening PR, Rhodes C, Lomax KG. Patient perspectives on the impact of acromegaly: results from individual and group interviews. Patient preference & adherence. 2014;8:53-62.	2014	aimed at understanding the impact of acromegaly on patients’ lives from their own perspectives. Key areas of inquiry included the path to diagnosis, the impact of diagnosis, and their attitudes toward treatment. We also sought to gain greater insight into the relationships between patients and HCPs, and among patients themselves. Specifically, we aimed to understand patients’ primary concerns reg…	Acromegaly	Patients=19	Somatostatin analogs=12 GH receptor antagonist=3 No medical therapy=4	Treatment preference/burden	Patients' desire/Treatment goals	Wish of feeling free from the disease	From diagnosis through treatment, acromegaly is associated with profound physical and emotional consequences. Patients struggle with many issues they fail to openly share with their HCPs. Those with acromegaly suffer from not being diagnosed early and, as a result, appear interested in sharing their story for personal release and the greater good, as evidenced by the many moving quotes captured d…
	Gurel MH, Bruening PR, Rhodes C, Lomax KG. Patient perspectives on the impact of acromegaly: results from individual and group interviews. Patient preference & adherence. 2014;8:53-62.	2014	aimed at understanding the impact of acromegaly on patients’ lives from their own perspectives. Key areas of inquiry included the path to diagnosis, the impact of diagnosis, and their attitudes toward treatment. We also sought to gain greater insight into the relationships between patients and HCPs, and among patients themselves. Specifically, we aimed to understand patients’ primary concerns reg…	Acromegaly	Patients=19	Somatostatin analogs=12 GH receptor antagonist=3 No medical therapy=4	Treatment preference/burden	Patients' desire/Treatment goals	Reduce symptoms	From diagnosis through treatment, acromegaly is associated with profound physical and emotional consequences. Patients struggle with many issues they fail to openly share with their HCPs. Those with acromegaly suffer from not being diagnosed early and, as a result, appear interested in sharing their story for personal release and the greater good, as evidenced by the many moving quotes captured d…
	Gurel MH, Bruening PR, Rhodes C, Lomax KG. Patient perspectives on the impact of acromegaly: results from individual and group interviews. Patient preference & adherence. 2014;8:53-62.	2014	aimed at understanding the impact of acromegaly on patients’ lives from their own perspectives. Key areas of inquiry included the path to diagnosis, the impact of diagnosis, and their attitudes toward treatment. We also sought to gain greater insight into the relationships between patients and HCPs, and among patients themselves. Specifically, we aimed to understand patients’ primary concerns reg…	Acromegaly	Patients=19	Somatostatin analogs=12 GH receptor antagonist=3 No medical therapy=4	Treatment preference/burden	Patients' desire/Treatment goals	Control the disease	From diagnosis through treatment, acromegaly is associated with profound physical and emotional consequences. Patients struggle with many issues they fail to openly share with their HCPs. Those with acromegaly suffer from not being diagnosed early and, as a result, appear interested in sharing their story for personal release and the greater good, as evidenced by the many moving quotes captured d…
	Gurel MH, Bruening PR, Rhodes C, Lomax KG. Patient perspectives on the impact of acromegaly: results from individual and group interviews. Patient preference & adherence. 2014;8:53-62.	2014	aimed at understanding the impact of acromegaly on patients’ lives from their own perspectives. Key areas of inquiry included the path to diagnosis, the impact of diagnosis, and their attitudes toward treatment. We also sought to gain greater insight into the relationships between patients and HCPs, and among patients themselves. Specifically, we aimed to understand patients’ primary concerns reg…	Acromegaly	Patients=19	Somatostatin analogs=12 GH receptor antagonist=3 No medical therapy=4	Signs and symptoms	-	High blood pressure	From diagnosis through treatment, acromegaly is associated with profound physical and emotional consequences. Patients struggle with many issues they fail to openly share with their HCPs. Those with acromegaly suffer from not being diagnosed early and, as a result, appear interested in sharing their story for personal release and the greater good, as evidenced by the many moving quotes captured d…
	Gurel MH, Bruening PR, Rhodes C, Lomax KG. Patient perspectives on the impact of acromegaly: results from individual and group interviews. Patient preference & adherence. 2014;8:53-62.	2014	aimed at understanding the impact of acromegaly on patients’ lives from their own perspectives. Key areas of inquiry included the path to diagnosis, the impact of diagnosis, and their attitudes toward treatment. We also sought to gain greater insight into the relationships between patients and HCPs, and among patients themselves. Specifically, we aimed to understand patients’ primary concerns reg…	Acromegaly	Patients=19	Somatostatin analogs=12 GH receptor antagonist=3 No medical therapy=4	Signs and symptoms	-	Diabetes	From diagnosis through treatment, acromegaly is associated with profound physical and emotional consequences. Patients struggle with many issues they fail to openly share with their HCPs. Those with acromegaly suffer from not being diagnosed early and, as a result, appear interested in sharing their story for personal release and the greater good, as evidenced by the many moving quotes captured d…
	Gurel MH, Bruening PR, Rhodes C, Lomax KG. Patient perspectives on the impact of acromegaly: results from individual and group interviews. Patient preference & adherence. 2014;8:53-62.	2014	aimed at understanding the impact of acromegaly on patients’ lives from their own perspectives. Key areas of inquiry included the path to diagnosis, the impact of diagnosis, and their attitudes toward treatment. We also sought to gain greater insight into the relationships between patients and HCPs, and among patients themselves. Specifically, we aimed to understand patients’ primary concerns reg…	Acromegaly	Patients=19	Somatostatin analogs=12 GH receptor antagonist=3 No medical therapy=4	Signs and symptoms	-	Weight gain	From diagnosis through treatment, acromegaly is associated with profound physical and emotional consequences. Patients struggle with many issues they fail to openly share with their HCPs. Those with acromegaly suffer from not being diagnosed early and, as a result, appear interested in sharing their story for personal release and the greater good, as evidenced by the many moving quotes captured d…
	Gurel MH, Bruening PR, Rhodes C, Lomax KG. Patient perspectives on the impact of acromegaly: results from individual and group interviews. Patient preference & adherence. 2014;8:53-62.	2014	aimed at understanding the impact of acromegaly on patients’ lives from their own perspectives. Key areas of inquiry included the path to diagnosis, the impact of diagnosis, and their attitudes toward treatment. We also sought to gain greater insight into the relationships between patients and HCPs, and among patients themselves. Specifically, we aimed to understand patients’ primary concerns reg…	Acromegaly	Patients=19	Somatostatin analogs=12 GH receptor antagonist=3 No medical therapy=4	Signs and symptoms	-	Arthritis	From diagnosis through treatment, acromegaly is associated with profound physical and emotional consequences. Patients struggle with many issues they fail to openly share with their HCPs. Those with acromegaly suffer from not being diagnosed early and, as a result, appear interested in sharing their story for personal release and the greater good, as evidenced by the many moving quotes captured d…
	Gurel MH, Bruening PR, Rhodes C, Lomax KG. Patient perspectives on the impact of acromegaly: results from individual and group interviews. Patient preference & adherence. 2014;8:53-62.	2014	aimed at understanding the impact of acromegaly on patients’ lives from their own perspectives. Key areas of inquiry included the path to diagnosis, the impact of diagnosis, and their attitudes toward treatment. We also sought to gain greater insight into the relationships between patients and HCPs, and among patients themselves. Specifically, we aimed to understand patients’ primary concerns reg…	Acromegaly	Patients=19	Somatostatin analogs=12 GH receptor antagonist=3 No medical therapy=4	Signs and symptoms	-	Poor vision	From diagnosis through treatment, acromegaly is associated with profound physical and emotional consequences. Patients struggle with many issues they fail to openly share with their HCPs. Those with acromegaly suffer from not being diagnosed early and, as a result, appear interested in sharing their story for personal release and the greater good, as evidenced by the many moving quotes captured d…
	Gurel MH, Bruening PR, Rhodes C, Lomax KG. Patient perspectives on the impact of acromegaly: results from individual and group interviews. Patient preference & adherence. 2014;8:53-62.	2014	aimed at understanding the impact of acromegaly on patients’ lives from their own perspectives. Key areas of inquiry included the path to diagnosis, the impact of diagnosis, and their attitudes toward treatment. We also sought to gain greater insight into the relationships between patients and HCPs, and among patients themselves. Specifically, we aimed to understand patients’ primary concerns reg…	Acromegaly	Patients=19	Somatostatin analogs=12 GH receptor antagonist=3 No medical therapy=4	Signs and symptoms	-	Pain	From diagnosis through treatment, acromegaly is associated with profound physical and emotional consequences. Patients struggle with many issues they fail to openly share with their HCPs. Those with acromegaly suffer from not being diagnosed early and, as a result, appear interested in sharing their story for personal release and the greater good, as evidenced by the many moving quotes captured d…
	Gurel MH, Bruening PR, Rhodes C, Lomax KG. Patient perspectives on the impact of acromegaly: results from individual and group interviews. Patient preference & adherence. 2014;8:53-62.	2014	aimed at understanding the impact of acromegaly on patients’ lives from their own perspectives. Key areas of inquiry included the path to diagnosis, the impact of diagnosis, and their attitudes toward treatment. We also sought to gain greater insight into the relationships between patients and HCPs, and among patients themselves. Specifically, we aimed to understand patients’ primary concerns reg…	Acromegaly	Patients=19	Somatostatin analogs=12 GH receptor antagonist=3 No medical therapy=4	Signs and symptoms	-	Sleep apnea	From diagnosis through treatment, acromegaly is associated with profound physical and emotional consequences. Patients struggle with many issues they fail to openly share with their HCPs. Those with acromegaly suffer from not being diagnosed early and, as a result, appear interested in sharing their story for personal release and the greater good, as evidenced by the many moving quotes captured d…
	Gurel MH, Bruening PR, Rhodes C, Lomax KG. Patient perspectives on the impact of acromegaly: results from individual and group interviews. Patient preference & adherence. 2014;8:53-62.	2014	aimed at understanding the impact of acromegaly on patients’ lives from their own perspectives. Key areas of inquiry included the path to diagnosis, the impact of diagnosis, and their attitudes toward treatment. We also sought to gain greater insight into the relationships between patients and HCPs, and among patients themselves. Specifically, we aimed to understand patients’ primary concerns reg…	Acromegaly	Patients=19	Somatostatin analogs=12 GH receptor antagonist=3 No medical therapy=4	Signs and symptoms	-	Heart condition	From diagnosis through treatment, acromegaly is associated with profound physical and emotional consequences. Patients struggle with many issues they fail to openly share with their HCPs. Those with acromegaly suffer from not being diagnosed early and, as a result, appear interested in sharing their story for personal release and the greater good, as evidenced by the many moving quotes captured d…
	Gurel MH, Bruening PR, Rhodes C, Lomax KG. Patient perspectives on the impact of acromegaly: results from individual and group interviews. Patient preference & adherence. 2014;8:53-62.	2014	aimed at understanding the impact of acromegaly on patients’ lives from their own perspectives. Key areas of inquiry included the path to diagnosis, the impact of diagnosis, and their attitudes toward treatment. We also sought to gain greater insight into the relationships between patients and HCPs, and among patients themselves. Specifically, we aimed to understand patients’ primary concerns reg…	Acromegaly	Patients=19	Somatostatin analogs=12 GH receptor antagonist=3 No medical therapy=4	Signs and symptoms	-	Jaw/teeth problems	From diagnosis through treatment, acromegaly is associated with profound physical and emotional consequences. Patients struggle with many issues they fail to openly share with their HCPs. Those with acromegaly suffer from not being diagnosed early and, as a result, appear interested in sharing their story for personal release and the greater good, as evidenced by the many moving quotes captured d…
	Gurel MH, Bruening PR, Rhodes C, Lomax KG. Patient perspectives on the impact of acromegaly: results from individual and group interviews. Patient preference & adherence. 2014;8:53-62.	2014	aimed at understanding the impact of acromegaly on patients’ lives from their own perspectives. Key areas of inquiry included the path to diagnosis, the impact of diagnosis, and their attitudes toward treatment. We also sought to gain greater insight into the relationships between patients and HCPs, and among patients themselves. Specifically, we aimed to understand patients’ primary concerns reg…	Acromegaly	Patients=19	Somatostatin analogs=12 GH receptor antagonist=3 No medical therapy=4	Signs and symptoms	-	Headache	From diagnosis through treatment, acromegaly is associated with profound physical and emotional consequences. Patients struggle with many issues they fail to openly share with their HCPs. Those with acromegaly suffer from not being diagnosed early and, as a result, appear interested in sharing their story for personal release and the greater good, as evidenced by the many moving quotes captured d…
	Gurel MH, Bruening PR, Rhodes C, Lomax KG. Patient perspectives on the impact of acromegaly: results from individual and group interviews. Patient preference & adherence. 2014;8:53-62.	2014	aimed at understanding the impact of acromegaly on patients’ lives from their own perspectives. Key areas of inquiry included the path to diagnosis, the impact of diagnosis, and their attitudes toward treatment. We also sought to gain greater insight into the relationships between patients and HCPs, and among patients themselves. Specifically, we aimed to understand patients’ primary concerns reg…	Acromegaly	Patients=19	Somatostatin analogs=12 GH receptor antagonist=3 No medical therapy=4	Treatment preference/burden	Patient empowerment	Make the treatment fit patient's real-life schedules	From diagnosis through treatment, acromegaly is associated with profound physical and emotional consequences. Patients struggle with many issues they fail to openly share with their HCPs. Those with acromegaly suffer from not being diagnosed early and, as a result, appear interested in sharing their story for personal release and the greater good, as evidenced by the many moving quotes captured d…
	Gurel MH, Bruening PR, Rhodes C, Lomax KG. Patient perspectives on the impact of acromegaly: results from individual and group interviews. Patient preference & adherence. 2014;8:53-62.	2014	aimed at understanding the impact of acromegaly on patients’ lives from their own perspectives. Key areas of inquiry included the path to diagnosis, the impact of diagnosis, and their attitudes toward treatment. We also sought to gain greater insight into the relationships between patients and HCPs, and among patients themselves. Specifically, we aimed to understand patients’ primary concerns reg…	Acromegaly	Patients=19	Somatostatin analogs=12 GH receptor antagonist=3 No medical therapy=4	Disease management	Patient empowerment	Disease knowledge	From diagnosis through treatment, acromegaly is associated with profound physical and emotional consequences. Patients struggle with many issues they fail to openly share with their HCPs. Those with acromegaly suffer from not being diagnosed early and, as a result, appear interested in sharing their story for personal release and the greater good, as evidenced by the many moving quotes captured d…
	Gurel MH, Bruening PR, Rhodes C, Lomax KG. Patient perspectives on the impact of acromegaly: results from individual and group interviews. Patient preference & adherence. 2014;8:53-62.	2014	aimed at understanding the impact of acromegaly on patients’ lives from their own perspectives. Key areas of inquiry included the path to diagnosis, the impact of diagnosis, and their attitudes toward treatment. We also sought to gain greater insight into the relationships between patients and HCPs, and among patients themselves. Specifically, we aimed to understand patients’ primary concerns reg…	Acromegaly	Patients=19	Somatostatin analogs=12 GH receptor antagonist=3 No medical therapy=4	Disease management	Patient empowerment	Mistrust of HCPs	From diagnosis through treatment, acromegaly is associated with profound physical and emotional consequences. Patients struggle with many issues they fail to openly share with their HCPs. Those with acromegaly suffer from not being diagnosed early and, as a result, appear interested in sharing their story for personal release and the greater good, as evidenced by the many moving quotes captured d…
	Gurel MH, Bruening PR, Rhodes C, Lomax KG. Patient perspectives on the impact of acromegaly: results from individual and group interviews. Patient preference & adherence. 2014;8:53-62.	2014	aimed at understanding the impact of acromegaly on patients’ lives from their own perspectives. Key areas of inquiry included the path to diagnosis, the impact of diagnosis, and their attitudes toward treatment. We also sought to gain greater insight into the relationships between patients and HCPs, and among patients themselves. Specifically, we aimed to understand patients’ primary concerns reg…	Acromegaly	Patients=19	Somatostatin analogs=12 GH receptor antagonist=3 No medical therapy=4	Disease management	Patient empowerment	Be part of a patient group	From diagnosis through treatment, acromegaly is associated with profound physical and emotional consequences. Patients struggle with many issues they fail to openly share with their HCPs. Those with acromegaly suffer from not being diagnosed early and, as a result, appear interested in sharing their story for personal release and the greater good, as evidenced by the many moving quotes captured d…
	Gurel MH, Bruening PR, Rhodes C, Lomax KG. Patient perspectives on the impact of acromegaly: results from individual and group interviews. Patient preference & adherence. 2014;8:53-62.	2014	aimed at understanding the impact of acromegaly on patients’ lives from their own perspectives. Key areas of inquiry included the path to diagnosis, the impact of diagnosis, and their attitudes toward treatment. We also sought to gain greater insight into the relationships between patients and HCPs, and among patients themselves. Specifically, we aimed to understand patients’ primary concerns reg…	Acromegaly	Patients=19	Somatostatin analogs=12 GH receptor antagonist=3 No medical therapy=4	Impact on QoL	Patient empowerment	Lost career	From diagnosis through treatment, acromegaly is associated with profound physical and emotional consequences. Patients struggle with many issues they fail to openly share with their HCPs. Those with acromegaly suffer from not being diagnosed early and, as a result, appear interested in sharing their story for personal release and the greater good, as evidenced by the many moving quotes captured d…
	Gurel MH, Bruening PR, Rhodes C, Lomax KG. Patient perspectives on the impact of acromegaly: results from individual and group interviews. Patient preference & adherence. 2014;8:53-62.	2014	aimed at understanding the impact of acromegaly on patients’ lives from their own perspectives. Key areas of inquiry included the path to diagnosis, the impact of diagnosis, and their attitudes toward treatment. We also sought to gain greater insight into the relationships between patients and HCPs, and among patients themselves. Specifically, we aimed to understand patients’ primary concerns reg…	Acromegaly	Patients=19	Somatostatin analogs=12 GH receptor antagonist=3 No medical therapy=4	Impact on QoL	Patient empowerment	Lost home and savings	From diagnosis through treatment, acromegaly is associated with profound physical and emotional consequences. Patients struggle with many issues they fail to openly share with their HCPs. Those with acromegaly suffer from not being diagnosed early and, as a result, appear interested in sharing their story for personal release and the greater good, as evidenced by the many moving quotes captured d…
	Gurel MH, Bruening PR, Rhodes C, Lomax KG. Patient perspectives on the impact of acromegaly: results from individual and group interviews. Patient preference & adherence. 2014;8:53-62.	2014	aimed at understanding the impact of acromegaly on patients’ lives from their own perspectives. Key areas of inquiry included the path to diagnosis, the impact of diagnosis, and their attitudes toward treatment. We also sought to gain greater insight into the relationships between patients and HCPs, and among patients themselves. Specifically, we aimed to understand patients’ primary concerns reg…	Acromegaly	Patients=19	Somatostatin analogs=12 GH receptor antagonist=3 No medical therapy=4	Impact on QoL	Patient empowerment	Lost husband	From diagnosis through treatment, acromegaly is associated with profound physical and emotional consequences. Patients struggle with many issues they fail to openly share with their HCPs. Those with acromegaly suffer from not being diagnosed early and, as a result, appear interested in sharing their story for personal release and the greater good, as evidenced by the many moving quotes captured d…
	Gurel MH, Bruening PR, Rhodes C, Lomax KG. Patient perspectives on the impact of acromegaly: results from individual and group interviews. Patient preference & adherence. 2014;8:53-62.	2014	aimed at understanding the impact of acromegaly on patients’ lives from their own perspectives. Key areas of inquiry included the path to diagnosis, the impact of diagnosis, and their attitudes toward treatment. We also sought to gain greater insight into the relationships between patients and HCPs, and among patients themselves. Specifically, we aimed to understand patients’ primary concerns reg…	Acromegaly	Patients=19	Somatostatin analogs=12 GH receptor antagonist=3 No medical therapy=4	Signs and symptoms	-	General pain	From diagnosis through treatment, acromegaly is associated with profound physical and emotional consequences. Patients struggle with many issues they fail to openly share with their HCPs. Those with acromegaly suffer from not being diagnosed early and, as a result, appear interested in sharing their story for personal release and the greater good, as evidenced by the many moving quotes captured d…
	Gurel MH, Bruening PR, Rhodes C, Lomax KG. Patient perspectives on the impact of acromegaly: results from individual and group interviews. Patient preference & adherence. 2014;8:53-62.	2014	aimed at understanding the impact of acromegaly on patients’ lives from their own perspectives. Key areas of inquiry included the path to diagnosis, the impact of diagnosis, and their attitudes toward treatment. We also sought to gain greater insight into the relationships between patients and HCPs, and among patients themselves. Specifically, we aimed to understand patients’ primary concerns reg…	Acromegaly	Patients=19	Somatostatin analogs=12 GH receptor antagonist=3 No medical therapy=4	Disease management	Patient empowerment	Support anyone who is in need	From diagnosis through treatment, acromegaly is associated with profound physical and emotional consequences. Patients struggle with many issues they fail to openly share with their HCPs. Those with acromegaly suffer from not being diagnosed early and, as a result, appear interested in sharing their story for personal release and the greater good, as evidenced by the many moving quotes captured d…
5	Adelman, D.T., Burgess, A., & Davies, P.R. (2012). Evaluation of long-acting somatostatin analog injection devices by nurses: A quantitative study. Medical Devices, 5, 103–109. doi:10.2147/MDER.S37831	2012	The aim of this study was to gather the opinions, expectations, and perceptions of hospital and community nurses in Europe and the USA with respect to SSA injection devices, lanreotide-ND and octreotide LAR in particular.	Not applicable	Total nurses, n=77 Practincing in - Germany, n=22 - France, n=19 - UK, n=18 - USA, n=18 Interviewed during qualitative phase, n=13	SSA injection	Treatment preference/burden	Device attributes	Confidence that a full dose has been delivered	The most important device attributes for nurses performing SSA injections were ease of administration, safety (including low risk of clogging), and product efficacy. Device features such as needle size and plunger sturdiness were considered less important. Conceivably, the short administration time, confidence that a full dose has been delivered, and perceived ease-of-use of the new device could …
	Adelman, D.T., Burgess, A., & Davies, P.R. (2012). Evaluation of long-acting somatostatin analog injection devices by nurses: A quantitative study. Medical Devices, 5, 103–109. doi:10.2147/MDER.S37831	2012	The aim of this study was to gather the opinions, expectations, and perceptions of hospital and community nurses in Europe and the USA with respect to SSA injection devices, lanreotide-ND and octreotide LAR in particular.	Not applicable	Total nurses, n=77 Practincing in - Germany, n=22 - France, n=19 - UK, n=18 - USA, n=18 Interviewed during qualitative phase, n=13	SSA injection	Treatment preference/burden	Device attributes	High product efficacy	The most important device attributes for nurses performing SSA injections were ease of administration, safety (including low risk of clogging), and product efficacy. Device features such as needle size and plunger sturdiness were considered less important. Conceivably, the short administration time, confidence that a full dose has been delivered, and perceived ease-of-use of the new device could …
	Adelman, D.T., Burgess, A., & Davies, P.R. (2012). Evaluation of long-acting somatostatin analog injection devices by nurses: A quantitative study. Medical Devices, 5, 103–109. doi:10.2147/MDER.S37831	2012	The aim of this study was to gather the opinions, expectations, and perceptions of hospital and community nurses in Europe and the USA with respect to SSA injection devices, lanreotide-ND and octreotide LAR in particular.	Not applicable	Total nurses, n=77 Practincing in - Germany, n=22 - France, n=19 - UK, n=18 - USA, n=18 Interviewed during qualitative phase, n=13	SSA injection	Treatment preference/burden	Device attributes	Good safety	The most important device attributes for nurses performing SSA injections were ease of administration, safety (including low risk of clogging), and product efficacy. Device features such as needle size and plunger sturdiness were considered less important. Conceivably, the short administration time, confidence that a full dose has been delivered, and perceived ease-of-use of the new device could …
	Adelman, D.T., Burgess, A., & Davies, P.R. (2012). Evaluation of long-acting somatostatin analog injection devices by nurses: A quantitative study. Medical Devices, 5, 103–109. doi:10.2147/MDER.S37831	2012	The aim of this study was to gather the opinions, expectations, and perceptions of hospital and community nurses in Europe and the USA with respect to SSA injection devices, lanreotide-ND and octreotide LAR in particular.	Not applicable	Total nurses, n=77 Practincing in - Germany, n=22 - France, n=19 - UK, n=18 - USA, n=18 Interviewed during qualitative phase, n=13	SSA injection	Treatment preference/burden	Device attributes	Low risk of clogging	The most important device attributes for nurses performing SSA injections were ease of administration, safety (including low risk of clogging), and product efficacy. Device features such as needle size and plunger sturdiness were considered less important. Conceivably, the short administration time, confidence that a full dose has been delivered, and perceived ease-of-use of the new device could …
	Adelman, D.T., Burgess, A., & Davies, P.R. (2012). Evaluation of long-acting somatostatin analog injection devices by nurses: A quantitative study. Medical Devices, 5, 103–109. doi:10.2147/MDER.S37831	2012	The aim of this study was to gather the opinions, expectations, and perceptions of hospital and community nurses in Europe and the USA with respect to SSA injection devices, lanreotide-ND and octreotide LAR in particular.	Not applicable	Total nurses, n=77 Practincing in - Germany, n=22 - France, n=19 - UK, n=18 - USA, n=18 Interviewed during qualitative phase, n=13	SSA injection	Treatment preference/burden	Device attributes	Easy/convenient preparation and injection	The most important device attributes for nurses performing SSA injections were ease of administration, safety (including low risk of clogging), and product efficacy. Device features such as needle size and plunger sturdiness were considered less important. Conceivably, the short administration time, confidence that a full dose has been delivered, and perceived ease-of-use of the new device could …
	Adelman, D.T., Burgess, A., & Davies, P.R. (2012). Evaluation of long-acting somatostatin analog injection devices by nurses: A quantitative study. Medical Devices, 5, 103–109. doi:10.2147/MDER.S37831	2012	The aim of this study was to gather the opinions, expectations, and perceptions of hospital and community nurses in Europe and the USA with respect to SSA injection devices, lanreotide-ND and octreotide LAR in particular.	Not applicable	Total nurses, n=77 Practincing in - Germany, n=22 - France, n=19 - UK, n=18 - USA, n=18 Interviewed during qualitative phase, n=13	SSA injection	Treatment preference/burden	Device attributes	Easy to teach	The most important device attributes for nurses performing SSA injections were ease of administration, safety (including low risk of clogging), and product efficacy. Device features such as needle size and plunger sturdiness were considered less important. Conceivably, the short administration time, confidence that a full dose has been delivered, and perceived ease-of-use of the new device could …
	Adelman, D.T., Burgess, A., & Davies, P.R. (2012). Evaluation of long-acting somatostatin analog injection devices by nurses: A quantitative study. Medical Devices, 5, 103–109. doi:10.2147/MDER.S37831	2012	The aim of this study was to gather the opinions, expectations, and perceptions of hospital and community nurses in Europe and the USA with respect to SSA injection devices, lanreotide-ND and octreotide LAR in particular.	Not applicable	Total nurses, n=77 Practincing in - Germany, n=22 - France, n=19 - UK, n=18 - USA, n=18 Interviewed during qualitative phase, n=13	SSA injection	Treatment preference/burden	Device attributes	Low risk of needle-stick injuries	The most important device attributes for nurses performing SSA injections were ease of administration, safety (including low risk of clogging), and product efficacy. Device features such as needle size and plunger sturdiness were considered less important. Conceivably, the short administration time, confidence that a full dose has been delivered, and perceived ease-of-use of the new device could …
	Adelman, D.T., Burgess, A., & Davies, P.R. (2012). Evaluation of long-acting somatostatin analog injection devices by nurses: A quantitative study. Medical Devices, 5, 103–109. doi:10.2147/MDER.S37831	2012	The aim of this study was to gather the opinions, expectations, and perceptions of hospital and community nurses in Europe and the USA with respect to SSA injection devices, lanreotide-ND and octreotide LAR in particular.	Not applicable	Total nurses, n=77 Practincing in - Germany, n=22 - France, n=19 - UK, n=18 - USA, n=18 Interviewed during qualitative phase, n=13	SSA injection	Treatment preference/burden	Device attributes	Prefilled device	The most important device attributes for nurses performing SSA injections were ease of administration, safety (including low risk of clogging), and product efficacy. Device features such as needle size and plunger sturdiness were considered less important. Conceivably, the short administration time, confidence that a full dose has been delivered, and perceived ease-of-use of the new device could …
	Adelman, D.T., Burgess, A., & Davies, P.R. (2012). Evaluation of long-acting somatostatin analog injection devices by nurses: A quantitative study. Medical Devices, 5, 103–109. doi:10.2147/MDER.S37831	2012	The aim of this study was to gather the opinions, expectations, and perceptions of hospital and community nurses in Europe and the USA with respect to SSA injection devices, lanreotide-ND and octreotide LAR in particular.	Not applicable	Total nurses, n=77 Practincing in - Germany, n=22 - France, n=19 - UK, n=18 - USA, n=18 Interviewed during qualitative phase, n=13	SSA injection	Treatment preference/burden	Device attributes	Fast administration (preparation/injection)	The most important device attributes for nurses performing SSA injections were ease of administration, safety (including low risk of clogging), and product efficacy. Device features such as needle size and plunger sturdiness were considered less important. Conceivably, the short administration time, confidence that a full dose has been delivered, and perceived ease-of-use of the new device could …
	Adelman, D.T., Burgess, A., & Davies, P.R. (2012). Evaluation of long-acting somatostatin analog injection devices by nurses: A quantitative study. Medical Devices, 5, 103–109. doi:10.2147/MDER.S37831	2012	The aim of this study was to gather the opinions, expectations, and perceptions of hospital and community nurses in Europe and the USA with respect to SSA injection devices, lanreotide-ND and octreotide LAR in particular.	Not applicable	Total nurses, n=77 Practincing in - Germany, n=22 - France, n=19 - UK, n=18 - USA, n=18 Interviewed during qualitative phase, n=13	SSA injection	Treatment preference/burden	Device attributes	Calm environment for patient	The most important device attributes for nurses performing SSA injections were ease of administration, safety (including low risk of clogging), and product efficacy. Device features such as needle size and plunger sturdiness were considered less important. Conceivably, the short administration time, confidence that a full dose has been delivered, and perceived ease-of-use of the new device could …
	Adelman, D.T., Burgess, A., & Davies, P.R. (2012). Evaluation of long-acting somatostatin analog injection devices by nurses: A quantitative study. Medical Devices, 5, 103–109. doi:10.2147/MDER.S37831	2012	The aim of this study was to gather the opinions, expectations, and perceptions of hospital and community nurses in Europe and the USA with respect to SSA injection devices, lanreotide-ND and octreotide LAR in particular.	Not applicable	Total nurses, n=77 Practincing in - Germany, n=22 - France, n=19 - UK, n=18 - USA, n=18 Interviewed during qualitative phase, n=13	SSA injection	Treatment preference/burden	Device attributes	Sturdy plunger	The most important device attributes for nurses performing SSA injections were ease of administration, safety (including low risk of clogging), and product efficacy. Device features such as needle size and plunger sturdiness were considered less important. Conceivably, the short administration time, confidence that a full dose has been delivered, and perceived ease-of-use of the new device could …
	Adelman, D.T., Burgess, A., & Davies, P.R. (2012). Evaluation of long-acting somatostatin analog injection devices by nurses: A quantitative study. Medical Devices, 5, 103–109. doi:10.2147/MDER.S37831	2012	The aim of this study was to gather the opinions, expectations, and perceptions of hospital and community nurses in Europe and the USA with respect to SSA injection devices, lanreotide-ND and octreotide LAR in particular.	Not applicable	Total nurses, n=77 Practincing in - Germany, n=22 - France, n=19 - UK, n=18 - USA, n=18 Interviewed during qualitative phase, n=13	SSA injection	Treatment preference/burden	Device attributes	Transparent device	The most important device attributes for nurses performing SSA injections were ease of administration, safety (including low risk of clogging), and product efficacy. Device features such as needle size and plunger sturdiness were considered less important. Conceivably, the short administration time, confidence that a full dose has been delivered, and perceived ease-of-use of the new device could …
	Adelman, D.T., Burgess, A., & Davies, P.R. (2012). Evaluation of long-acting somatostatin analog injection devices by nurses: A quantitative study. Medical Devices, 5, 103–109. doi:10.2147/MDER.S37831	2012	The aim of this study was to gather the opinions, expectations, and perceptions of hospital and community nurses in Europe and the USA with respect to SSA injection devices, lanreotide-ND and octreotide LAR in particular.	Not applicable	Total nurses, n=77 Practincing in - Germany, n=22 - France, n=19 - UK, n=18 - USA, n=18 Interviewed during qualitative phase, n=13	SSA injection	Treatment preference/burden	Device attributes	Comfortable to hold	The most important device attributes for nurses performing SSA injections were ease of administration, safety (including low risk of clogging), and product efficacy. Device features such as needle size and plunger sturdiness were considered less important. Conceivably, the short administration time, confidence that a full dose has been delivered, and perceived ease-of-use of the new device could …
	Adelman, D.T., Burgess, A., & Davies, P.R. (2012). Evaluation of long-acting somatostatin analog injection devices by nurses: A quantitative study. Medical Devices, 5, 103–109. doi:10.2147/MDER.S37831	2012	The aim of this study was to gather the opinions, expectations, and perceptions of hospital and community nurses in Europe and the USA with respect to SSA injection devices, lanreotide-ND and octreotide LAR in particular.	Not applicable	Total nurses, n=77 Practincing in - Germany, n=22 - France, n=19 - UK, n=18 - USA, n=18 Interviewed during qualitative phase, n=13	SSA injection	Treatment preference/burden	Device attributes	Short/thin needle	The most important device attributes for nurses performing SSA injections were ease of administration, safety (including low risk of clogging), and product efficacy. Device features such as needle size and plunger sturdiness were considered less important. Conceivably, the short administration time, confidence that a full dose has been delivered, and perceived ease-of-use of the new device could …
	Adelman, D.T., Burgess, A., & Davies, P.R. (2012). Evaluation of long-acting somatostatin analog injection devices by nurses: A quantitative study. Medical Devices, 5, 103–109. doi:10.2147/MDER.S37831	2012	The aim of this study was to gather the opinions, expectations, and perceptions of hospital and community nurses in Europe and the USA with respect to SSA injection devices, lanreotide-ND and octreotide LAR in particular.	Not applicable	Total nurses, n=77 Practincing in - Germany, n=22 - France, n=19 - UK, n=18 - USA, n=18 Interviewed during qualitative phase, n=13	SSA injection	Treatment preference/burden	Device attributes	Depth of injection (IM versus deep SC)	The most important device attributes for nurses performing SSA injections were ease of administration, safety (including low risk of clogging), and product efficacy. Device features such as needle size and plunger sturdiness were considered less important. Conceivably, the short administration time, confidence that a full dose has been delivered, and perceived ease-of-use of the new device could …
	Adelman, D.T., Burgess, A., & Davies, P.R. (2012). Evaluation of long-acting somatostatin analog injection devices by nurses: A quantitative study. Medical Devices, 5, 103–109. doi:10.2147/MDER.S37831	2012	The aim of this study was to gather the opinions, expectations, and perceptions of hospital and community nurses in Europe and the USA with respect to SSA injection devices, lanreotide-ND and octreotide LAR in particular.	Not applicable	Total nurses, n=77 Practincing in - Germany, n=22 - France, n=19 - UK, n=18 - USA, n=18 Interviewed during qualitative phase, n=13	SSA injection	Treatment preference/burden	Device attributes	Self-injection possible	The most important device attributes for nurses performing SSA injections were ease of administration, safety (including low risk of clogging), and product efficacy. Device features such as needle size and plunger sturdiness were considered less important. Conceivably, the short administration time, confidence that a full dose has been delivered, and perceived ease-of-use of the new device could …
	Adelman, D.T., Burgess, A., & Davies, P.R. (2012). Evaluation of long-acting somatostatin analog injection devices by nurses: A quantitative study. Medical Devices, 5, 103–109. doi:10.2147/MDER.S37831	2012	The aim of this study was to gather the opinions, expectations, and perceptions of hospital and community nurses in Europe and the USA with respect to SSA injection devices, lanreotide-ND and octreotide LAR in particular.	Not applicable	Total nurses, n=77 Practincing in - Germany, n=22 - France, n=19 - UK, n=18 - USA, n=18 Interviewed during qualitative phase, n=13	SSA injection	Treatment preference/burden	Device attributes	Prefilled/ready to use	The most important device attributes for nurses performing SSA injections were ease of administration, safety (including low risk of clogging), and product efficacy. Device features such as needle size and plunger sturdiness were considered less important. Conceivably, the short administration time, confidence that a full dose has been delivered, and perceived ease-of-use of the new device could …
	Adelman, D.T., Burgess, A., & Davies, P.R. (2012). Evaluation of long-acting somatostatin analog injection devices by nurses: A quantitative study. Medical Devices, 5, 103–109. doi:10.2147/MDER.S37831	2012	The aim of this study was to gather the opinions, expectations, and perceptions of hospital and community nurses in Europe and the USA with respect to SSA injection devices, lanreotide-ND and octreotide LAR in particular.	Not applicable	Total nurses, n=77 Practincing in - Germany, n=22 - France, n=19 - UK, n=18 - USA, n=18 Interviewed during qualitative phase, n=13	SSA injection	Treatment preference/burden	Device attributes	Automatic needle guard	The most important device attributes for nurses performing SSA injections were ease of administration, safety (including low risk of clogging), and product efficacy. Device features such as needle size and plunger sturdiness were considered less important. Conceivably, the short administration time, confidence that a full dose has been delivered, and perceived ease-of-use of the new device could …
	Adelman, D.T., Burgess, A., & Davies, P.R. (2012). Evaluation of long-acting somatostatin analog injection devices by nurses: A quantitative study. Medical Devices, 5, 103–109. doi:10.2147/MDER.S37831	2012	The aim of this study was to gather the opinions, expectations, and perceptions of hospital and community nurses in Europe and the USA with respect to SSA injection devices, lanreotide-ND and octreotide LAR in particular.	Not applicable	Total nurses, n=77 Practincing in - Germany, n=22 - France, n=19 - UK, n=18 - USA, n=18 Interviewed during qualitative phase, n=13	SSA injection	Treatment preference/burden	Device attributes	Device transparency	The most important device attributes for nurses performing SSA injections were ease of administration, safety (including low risk of clogging), and product efficacy. Device features such as needle size and plunger sturdiness were considered less important. Conceivably, the short administration time, confidence that a full dose has been delivered, and perceived ease-of-use of the new device could …
	Adelman, D.T., Burgess, A., & Davies, P.R. (2012). Evaluation of long-acting somatostatin analog injection devices by nurses: A quantitative study. Medical Devices, 5, 103–109. doi:10.2147/MDER.S37831	2012	The aim of this study was to gather the opinions, expectations, and perceptions of hospital and community nurses in Europe and the USA with respect to SSA injection devices, lanreotide-ND and octreotide LAR in particular.	Not applicable	Total nurses, n=77 Practincing in - Germany, n=22 - France, n=19 - UK, n=18 - USA, n=18 Interviewed during qualitative phase, n=13	SSA injection	Treatment preference/burden	Administration time advantage	Possible to see more patients	The most important device attributes for nurses performing SSA injections were ease of administration, safety (including low risk of clogging), and product efficacy. Device features such as needle size and plunger sturdiness were considered less important. Conceivably, the short administration time, confidence that a full dose has been delivered, and perceived ease-of-use of the new device could …
	Adelman, D.T., Burgess, A., & Davies, P.R. (2012). Evaluation of long-acting somatostatin analog injection devices by nurses: A quantitative study. Medical Devices, 5, 103–109. doi:10.2147/MDER.S37831	2012	The aim of this study was to gather the opinions, expectations, and perceptions of hospital and community nurses in Europe and the USA with respect to SSA injection devices, lanreotide-ND and octreotide LAR in particular.	Not applicable	Total nurses, n=77 Practincing in - Germany, n=22 - France, n=19 - UK, n=18 - USA, n=18 Interviewed during qualitative phase, n=13	SSA injection	Treatment preference/burden	Administration time advantage	Having more time to talk to patients	The most important device attributes for nurses performing SSA injections were ease of administration, safety (including low risk of clogging), and product efficacy. Device features such as needle size and plunger sturdiness were considered less important. Conceivably, the short administration time, confidence that a full dose has been delivered, and perceived ease-of-use of the new device could …
6	Pak HYV, Lansdown A, Taylor P, Rees DA, Davies JS, Hayhurst C. Acromegaly and the information gap: patient perceptions of the journey from primary to tertiary care. Endocrine Connections. 2020;9(10):971-7.	2020	this study aims to gain a better appreciation of patients’ experiences with the diagnosis of acromegaly	Acromegaly	Patients=18	Not specified	Disease management	Patients rely on online resources to understand acromegaly in the time between diagnosis and tertiary care clinic	Lack of information	There is a clear need for the provision of information at the point of initial diagnosis in whatever care setting that may be made. The wider education and dissemination of appropriate online resources will improve subsequent health care provider–patient communication and ultimately improve treatment satisfaction and quality of life
	Pak HYV, Lansdown A, Taylor P, Rees DA, Davies JS, Hayhurst C. Acromegaly and the information gap: patient perceptions of the journey from primary to tertiary care. Endocrine Connections. 2020;9(10):971-7.	2020	this study aims to gain a better appreciation of patients’ experiences with the diagnosis of acromegaly	Acromegaly	Patients=18	Not specified	Disease management	Patients rely on online resources to understand acromegaly in the time between diagnosis and tertiary care clinic	Online searches for information	There is a clear need for the provision of information at the point of initial diagnosis in whatever care setting that may be made. The wider education and dissemination of appropriate online resources will improve subsequent health care provider–patient communication and ultimately improve treatment satisfaction and quality of life
	Pak HYV, Lansdown A, Taylor P, Rees DA, Davies JS, Hayhurst C. Acromegaly and the information gap: patient perceptions of the journey from primary to tertiary care. Endocrine Connections. 2020;9(10):971-7.	2020	this study aims to gain a better appreciation of patients’ experiences with the diagnosis of acromegaly	Acromegaly	Patients=18	Not specified	Impact on QoL	Patients rely on online resources to understand acromegaly in the time between diagnosis and tertiary care clinic	Information can be distressing	There is a clear need for the provision of information at the point of initial diagnosis in whatever care setting that may be made. The wider education and dissemination of appropriate online resources will improve subsequent health care provider–patient communication and ultimately improve treatment satisfaction and quality of life
	Pak HYV, Lansdown A, Taylor P, Rees DA, Davies JS, Hayhurst C. Acromegaly and the information gap: patient perceptions of the journey from primary to tertiary care. Endocrine Connections. 2020;9(10):971-7.	2020	this study aims to gain a better appreciation of patients’ experiences with the diagnosis of acromegaly	Acromegaly	Patients=18	Not specified	Disease management	Patients rely on online resources to understand acromegaly in the time between diagnosis and tertiary care clinic	Learnig about treatment options helps patients	There is a clear need for the provision of information at the point of initial diagnosis in whatever care setting that may be made. The wider education and dissemination of appropriate online resources will improve subsequent health care provider–patient communication and ultimately improve treatment satisfaction and quality of life
	Pak HYV, Lansdown A, Taylor P, Rees DA, Davies JS, Hayhurst C. Acromegaly and the information gap: patient perceptions of the journey from primary to tertiary care. Endocrine Connections. 2020;9(10):971-7.	2020	this study aims to gain a better appreciation of patients’ experiences with the diagnosis of acromegaly	Acromegaly	Patients=18	Not specified	Disease management	There is not enough support available for patients	GPs' lack of knowledge	There is a clear need for the provision of information at the point of initial diagnosis in whatever care setting that may be made. The wider education and dissemination of appropriate online resources will improve subsequent health care provider–patient communication and ultimately improve treatment satisfaction and quality of life
	Pak HYV, Lansdown A, Taylor P, Rees DA, Davies JS, Hayhurst C. Acromegaly and the information gap: patient perceptions of the journey from primary to tertiary care. Endocrine Connections. 2020;9(10):971-7.	2020	this study aims to gain a better appreciation of patients’ experiences with the diagnosis of acromegaly	Acromegaly	Patients=18	Not specified	Disease management	There is not enough support available for patients	Talk to treated patients	There is a clear need for the provision of information at the point of initial diagnosis in whatever care setting that may be made. The wider education and dissemination of appropriate online resources will improve subsequent health care provider–patient communication and ultimately improve treatment satisfaction and quality of life
	Pak HYV, Lansdown A, Taylor P, Rees DA, Davies JS, Hayhurst C. Acromegaly and the information gap: patient perceptions of the journey from primary to tertiary care. Endocrine Connections. 2020;9(10):971-7.	2020	this study aims to gain a better appreciation of patients’ experiences with the diagnosis of acromegaly	Acromegaly	Patients=18	Not specified	Signs and symptoms	-	Enlarged fingers	There is a clear need for the provision of information at the point of initial diagnosis in whatever care setting that may be made. The wider education and dissemination of appropriate online resources will improve subsequent health care provider–patient communication and ultimately improve treatment satisfaction and quality of life
	Pak HYV, Lansdown A, Taylor P, Rees DA, Davies JS, Hayhurst C. Acromegaly and the information gap: patient perceptions of the journey from primary to tertiary care. Endocrine Connections. 2020;9(10):971-7.	2020	this study aims to gain a better appreciation of patients’ experiences with the diagnosis of acromegaly	Acromegaly	Patients=18	Not specified	Signs and symptoms	-	Enlarged feet	There is a clear need for the provision of information at the point of initial diagnosis in whatever care setting that may be made. The wider education and dissemination of appropriate online resources will improve subsequent health care provider–patient communication and ultimately improve treatment satisfaction and quality of life
	Pak HYV, Lansdown A, Taylor P, Rees DA, Davies JS, Hayhurst C. Acromegaly and the information gap: patient perceptions of the journey from primary to tertiary care. Endocrine Connections. 2020;9(10):971-7.	2020	this study aims to gain a better appreciation of patients’ experiences with the diagnosis of acromegaly	Acromegaly	Patients=18	Not specified	Signs and symptoms	-	Enlarged face	There is a clear need for the provision of information at the point of initial diagnosis in whatever care setting that may be made. The wider education and dissemination of appropriate online resources will improve subsequent health care provider–patient communication and ultimately improve treatment satisfaction and quality of life
	Pak HYV, Lansdown A, Taylor P, Rees DA, Davies JS, Hayhurst C. Acromegaly and the information gap: patient perceptions of the journey from primary to tertiary care. Endocrine Connections. 2020;9(10):971-7.	2020	this study aims to gain a better appreciation of patients’ experiences with the diagnosis of acromegaly	Acromegaly	Patients=18	Not specified	Signs and symptoms	-	Risk of stroke	There is a clear need for the provision of information at the point of initial diagnosis in whatever care setting that may be made. The wider education and dissemination of appropriate online resources will improve subsequent health care provider–patient communication and ultimately improve treatment satisfaction and quality of life
	Pak HYV, Lansdown A, Taylor P, Rees DA, Davies JS, Hayhurst C. Acromegaly and the information gap: patient perceptions of the journey from primary to tertiary care. Endocrine Connections. 2020;9(10):971-7.	2020	this study aims to gain a better appreciation of patients’ experiences with the diagnosis of acromegaly	Acromegaly	Patients=18	Not specified	Signs and symptoms	-	Risk of heart attack	There is a clear need for the provision of information at the point of initial diagnosis in whatever care setting that may be made. The wider education and dissemination of appropriate online resources will improve subsequent health care provider–patient communication and ultimately improve treatment satisfaction and quality of life
	Pak HYV, Lansdown A, Taylor P, Rees DA, Davies JS, Hayhurst C. Acromegaly and the information gap: patient perceptions of the journey from primary to tertiary care. Endocrine Connections. 2020;9(10):971-7.	2020	this study aims to gain a better appreciation of patients’ experiences with the diagnosis of acromegaly	Acromegaly	Patients=18	Not specified	Signs and symptoms	-	Heart problems	There is a clear need for the provision of information at the point of initial diagnosis in whatever care setting that may be made. The wider education and dissemination of appropriate online resources will improve subsequent health care provider–patient communication and ultimately improve treatment satisfaction and quality of life
	Pak HYV, Lansdown A, Taylor P, Rees DA, Davies JS, Hayhurst C. Acromegaly and the information gap: patient perceptions of the journey from primary to tertiary care. Endocrine Connections. 2020;9(10):971-7.	2020	this study aims to gain a better appreciation of patients’ experiences with the diagnosis of acromegaly	Acromegaly	Patients=18	Not specified	Signs and symptoms	-	Diabetes	There is a clear need for the provision of information at the point of initial diagnosis in whatever care setting that may be made. The wider education and dissemination of appropriate online resources will improve subsequent health care provider–patient communication and ultimately improve treatment satisfaction and quality of life
	Pak HYV, Lansdown A, Taylor P, Rees DA, Davies JS, Hayhurst C. Acromegaly and the information gap: patient perceptions of the journey from primary to tertiary care. Endocrine Connections. 2020;9(10):971-7.	2020	this study aims to gain a better appreciation of patients’ experiences with the diagnosis of acromegaly	Acromegaly	Patients=18	Not specified	Signs and symptoms	-	Bowel problems	There is a clear need for the provision of information at the point of initial diagnosis in whatever care setting that may be made. The wider education and dissemination of appropriate online resources will improve subsequent health care provider–patient communication and ultimately improve treatment satisfaction and quality of life
	Pak HYV, Lansdown A, Taylor P, Rees DA, Davies JS, Hayhurst C. Acromegaly and the information gap: patient perceptions of the journey from primary to tertiary care. Endocrine Connections. 2020;9(10):971-7.	2020	this study aims to gain a better appreciation of patients’ experiences with the diagnosis of acromegaly	Acromegaly	Patients=18	Not specified	Signs and symptoms	-	Headache	There is a clear need for the provision of information at the point of initial diagnosis in whatever care setting that may be made. The wider education and dissemination of appropriate online resources will improve subsequent health care provider–patient communication and ultimately improve treatment satisfaction and quality of life
	Pak HYV, Lansdown A, Taylor P, Rees DA, Davies JS, Hayhurst C. Acromegaly and the information gap: patient perceptions of the journey from primary to tertiary care. Endocrine Connections. 2020;9(10):971-7.	2020	this study aims to gain a better appreciation of patients’ experiences with the diagnosis of acromegaly	Acromegaly	Patients=18	Not specified	Signs and symptoms	-	Fatigue	There is a clear need for the provision of information at the point of initial diagnosis in whatever care setting that may be made. The wider education and dissemination of appropriate online resources will improve subsequent health care provider–patient communication and ultimately improve treatment satisfaction and quality of life
	Pak HYV, Lansdown A, Taylor P, Rees DA, Davies JS, Hayhurst C. Acromegaly and the information gap: patient perceptions of the journey from primary to tertiary care. Endocrine Connections. 2020;9(10):971-7.	2020	this study aims to gain a better appreciation of patients’ experiences with the diagnosis of acromegaly	Acromegaly	Patients=18	Not specified	Impact on QoL	Long-term impact is underestimated	Depression and anxiety due to not effective surgery	There is a clear need for the provision of information at the point of initial diagnosis in whatever care setting that may be made. The wider education and dissemination of appropriate online resources will improve subsequent health care provider–patient communication and ultimately improve treatment satisfaction and quality of life
	Pak HYV, Lansdown A, Taylor P, Rees DA, Davies JS, Hayhurst C. Acromegaly and the information gap: patient perceptions of the journey from primary to tertiary care. Endocrine Connections. 2020;9(10):971-7.	2020	this study aims to gain a better appreciation of patients’ experiences with the diagnosis of acromegaly	Acromegaly	Patients=18	Not specified	Impact on QoL	Long-term impact is underestimated	Struggle with work despite successful treatment	There is a clear need for the provision of information at the point of initial diagnosis in whatever care setting that may be made. The wider education and dissemination of appropriate online resources will improve subsequent health care provider–patient communication and ultimately improve treatment satisfaction and quality of life
	Pak HYV, Lansdown A, Taylor P, Rees DA, Davies JS, Hayhurst C. Acromegaly and the information gap: patient perceptions of the journey from primary to tertiary care. Endocrine Connections. 2020;9(10):971-7.	2020	this study aims to gain a better appreciation of patients’ experiences with the diagnosis of acromegaly	Acromegaly	Patients=18	Not specified	Impact on QoL	Long-term impact is underestimated	struggle with relationships despite successful treatment	There is a clear need for the provision of information at the point of initial diagnosis in whatever care setting that may be made. The wider education and dissemination of appropriate online resources will improve subsequent health care provider–patient communication and ultimately improve treatment satisfaction and quality of life
	Pak HYV, Lansdown A, Taylor P, Rees DA, Davies JS, Hayhurst C. Acromegaly and the information gap: patient perceptions of the journey from primary to tertiary care. Endocrine Connections. 2020;9(10):971-7.	2020	this study aims to gain a better appreciation of patients’ experiences with the diagnosis of acromegaly	Acromegaly	Patients=18	Not specified	Disease management	Tertiary multidisciplinary clinic	Attending the multidisciplinary team has a positive impact	There is a clear need for the provision of information at the point of initial diagnosis in whatever care setting that may be made. The wider education and dissemination of appropriate online resources will improve subsequent health care provider–patient communication and ultimately improve treatment satisfaction and quality of life
7	Siegel S, Kirstein CF, Schroder B, Unger N, Kreitschmann-Andermahr I. Illness-related burden, personal resources and need for support in patients with acromegaly: Results of a focus group analysis. Growth Hormone & Igf Research. 2021;61(101422):Oct-Dec.	2021	to gain more background information for the development of supportive therapies in patients with acromegaly in order to facilitate their independent daily functioning	Acromegaly	Patients, n= 7	Dopamine agonists, n=2 Somatostatine analogs, n= 5 Pegvisomant, n= 5	Signs and symptoms	Illness related burden	Course of disease (unpredictable and never-ending)	The huge impact of acromegaly on the daily life of the patients is reflected in many categories, ranging from time spent for the medical management the disease and related restrictions, i.e. in free-time activities, to difficulties in managing daily activities, procuring clothes, shoes and gloves. Also the physical sequelae of the disease including its comorbidities, leading to reduced bodily and…
	Siegel S, Kirstein CF, Schroder B, Unger N, Kreitschmann-Andermahr I. Illness-related burden, personal resources and need for support in patients with acromegaly: Results of a focus group analysis. Growth Hormone & Igf Research. 2021;61(101422):Oct-Dec.	2021	to gain more background information for the development of supportive therapies in patients with acromegaly in order to facilitate their independent daily functioning	Acromegaly	Patients, n= 7	Dopamine agonists, n=2 Somatostatine analogs, n= 5 Pegvisomant, n= 5	Impact on QoL	Illness related burden	Emotional distress	The huge impact of acromegaly on the daily life of the patients is reflected in many categories, ranging from time spent for the medical management the disease and related restrictions, i.e. in free-time activities, to difficulties in managing daily activities, procuring clothes, shoes and gloves. Also the physical sequelae of the disease including its comorbidities, leading to reduced bodily and…
	Siegel S, Kirstein CF, Schroder B, Unger N, Kreitschmann-Andermahr I. Illness-related burden, personal resources and need for support in patients with acromegaly: Results of a focus group analysis. Growth Hormone & Igf Research. 2021;61(101422):Oct-Dec.	2021	to gain more background information for the development of supportive therapies in patients with acromegaly in order to facilitate their independent daily functioning	Acromegaly	Patients, n= 7	Dopamine agonists, n=2 Somatostatine analogs, n= 5 Pegvisomant, n= 5	Impact on QoL	Illness related burden	Limited capacity for ADL	The huge impact of acromegaly on the daily life of the patients is reflected in many categories, ranging from time spent for the medical management the disease and related restrictions, i.e. in free-time activities, to difficulties in managing daily activities, procuring clothes, shoes and gloves. Also the physical sequelae of the disease including its comorbidities, leading to reduced bodily and…
	Siegel S, Kirstein CF, Schroder B, Unger N, Kreitschmann-Andermahr I. Illness-related burden, personal resources and need for support in patients with acromegaly: Results of a focus group analysis. Growth Hormone & Igf Research. 2021;61(101422):Oct-Dec.	2021	to gain more background information for the development of supportive therapies in patients with acromegaly in order to facilitate their independent daily functioning	Acromegaly	Patients, n= 7	Dopamine agonists, n=2 Somatostatine analogs, n= 5 Pegvisomant, n= 5	Impact on QoL	Illness related burden	Exhaustion (affecting work and leisure activities)	The huge impact of acromegaly on the daily life of the patients is reflected in many categories, ranging from time spent for the medical management the disease and related restrictions, i.e. in free-time activities, to difficulties in managing daily activities, procuring clothes, shoes and gloves. Also the physical sequelae of the disease including its comorbidities, leading to reduced bodily and…
	Siegel S, Kirstein CF, Schroder B, Unger N, Kreitschmann-Andermahr I. Illness-related burden, personal resources and need for support in patients with acromegaly: Results of a focus group analysis. Growth Hormone & Igf Research. 2021;61(101422):Oct-Dec.	2021	to gain more background information for the development of supportive therapies in patients with acromegaly in order to facilitate their independent daily functioning	Acromegaly	Patients, n= 7	Dopamine agonists, n=2 Somatostatine analogs, n= 5 Pegvisomant, n= 5	Disease management	Illness related burden	Long-term medication	The huge impact of acromegaly on the daily life of the patients is reflected in many categories, ranging from time spent for the medical management the disease and related restrictions, i.e. in free-time activities, to difficulties in managing daily activities, procuring clothes, shoes and gloves. Also the physical sequelae of the disease including its comorbidities, leading to reduced bodily and…
	Siegel S, Kirstein CF, Schroder B, Unger N, Kreitschmann-Andermahr I. Illness-related burden, personal resources and need for support in patients with acromegaly: Results of a focus group analysis. Growth Hormone & Igf Research. 2021;61(101422):Oct-Dec.	2021	to gain more background information for the development of supportive therapies in patients with acromegaly in order to facilitate their independent daily functioning	Acromegaly	Patients, n= 7	Dopamine agonists, n=2 Somatostatine analogs, n= 5 Pegvisomant, n= 5	Treatment preference/burden	Illness related burden	Difficult to maintain a long-term medication regime	The huge impact of acromegaly on the daily life of the patients is reflected in many categories, ranging from time spent for the medical management the disease and related restrictions, i.e. in free-time activities, to difficulties in managing daily activities, procuring clothes, shoes and gloves. Also the physical sequelae of the disease including its comorbidities, leading to reduced bodily and…
	Siegel S, Kirstein CF, Schroder B, Unger N, Kreitschmann-Andermahr I. Illness-related burden, personal resources and need for support in patients with acromegaly: Results of a focus group analysis. Growth Hormone & Igf Research. 2021;61(101422):Oct-Dec.	2021	to gain more background information for the development of supportive therapies in patients with acromegaly in order to facilitate their independent daily functioning	Acromegaly	Patients, n= 7	Dopamine agonists, n=2 Somatostatine analogs, n= 5 Pegvisomant, n= 5	Treatment preference/burden	Illness related burden	Plan around medication	The huge impact of acromegaly on the daily life of the patients is reflected in many categories, ranging from time spent for the medical management the disease and related restrictions, i.e. in free-time activities, to difficulties in managing daily activities, procuring clothes, shoes and gloves. Also the physical sequelae of the disease including its comorbidities, leading to reduced bodily and…
	Siegel S, Kirstein CF, Schroder B, Unger N, Kreitschmann-Andermahr I. Illness-related burden, personal resources and need for support in patients with acromegaly: Results of a focus group analysis. Growth Hormone & Igf Research. 2021;61(101422):Oct-Dec.	2021	to gain more background information for the development of supportive therapies in patients with acromegaly in order to facilitate their independent daily functioning	Acromegaly	Patients, n= 7	Dopamine agonists, n=2 Somatostatine analogs, n= 5 Pegvisomant, n= 5	Treatment preference/burden	Illness related burden	Medication impact on ADL	The huge impact of acromegaly on the daily life of the patients is reflected in many categories, ranging from time spent for the medical management the disease and related restrictions, i.e. in free-time activities, to difficulties in managing daily activities, procuring clothes, shoes and gloves. Also the physical sequelae of the disease including its comorbidities, leading to reduced bodily and…
	Siegel S, Kirstein CF, Schroder B, Unger N, Kreitschmann-Andermahr I. Illness-related burden, personal resources and need for support in patients with acromegaly: Results of a focus group analysis. Growth Hormone & Igf Research. 2021;61(101422):Oct-Dec.	2021	to gain more background information for the development of supportive therapies in patients with acromegaly in order to facilitate their independent daily functioning	Acromegaly	Patients, n= 7	Dopamine agonists, n=2 Somatostatine analogs, n= 5 Pegvisomant, n= 5	Treatment preference/burden	Illness related burden	Cooling the medication while traveling is a major concern	The huge impact of acromegaly on the daily life of the patients is reflected in many categories, ranging from time spent for the medical management the disease and related restrictions, i.e. in free-time activities, to difficulties in managing daily activities, procuring clothes, shoes and gloves. Also the physical sequelae of the disease including its comorbidities, leading to reduced bodily and…
	Siegel S, Kirstein CF, Schroder B, Unger N, Kreitschmann-Andermahr I. Illness-related burden, personal resources and need for support in patients with acromegaly: Results of a focus group analysis. Growth Hormone & Igf Research. 2021;61(101422):Oct-Dec.	2021	to gain more background information for the development of supportive therapies in patients with acromegaly in order to facilitate their independent daily functioning	Acromegaly	Patients, n= 7	Dopamine agonists, n=2 Somatostatine analogs, n= 5 Pegvisomant, n= 5	Disease management	Illness related burden	Dealing with diagnosis	The huge impact of acromegaly on the daily life of the patients is reflected in many categories, ranging from time spent for the medical management the disease and related restrictions, i.e. in free-time activities, to difficulties in managing daily activities, procuring clothes, shoes and gloves. Also the physical sequelae of the disease including its comorbidities, leading to reduced bodily and…
	Siegel S, Kirstein CF, Schroder B, Unger N, Kreitschmann-Andermahr I. Illness-related burden, personal resources and need for support in patients with acromegaly: Results of a focus group analysis. Growth Hormone & Igf Research. 2021;61(101422):Oct-Dec.	2021	to gain more background information for the development of supportive therapies in patients with acromegaly in order to facilitate their independent daily functioning	Acromegaly	Patients, n= 7	Dopamine agonists, n=2 Somatostatine analogs, n= 5 Pegvisomant, n= 5	impact on QoL	Illness related burden	Shock, uncertainty and fears about the operation	The huge impact of acromegaly on the daily life of the patients is reflected in many categories, ranging from time spent for the medical management the disease and related restrictions, i.e. in free-time activities, to difficulties in managing daily activities, procuring clothes, shoes and gloves. Also the physical sequelae of the disease including its comorbidities, leading to reduced bodily and…
	Siegel S, Kirstein CF, Schroder B, Unger N, Kreitschmann-Andermahr I. Illness-related burden, personal resources and need for support in patients with acromegaly: Results of a focus group analysis. Growth Hormone & Igf Research. 2021;61(101422):Oct-Dec.	2021	to gain more background information for the development of supportive therapies in patients with acromegaly in order to facilitate their independent daily functioning	Acromegaly	Patients, n= 7	Dopamine agonists, n=2 Somatostatine analogs, n= 5 Pegvisomant, n= 5	Impact on QoL	Illness related burden	Expenditure of time	The huge impact of acromegaly on the daily life of the patients is reflected in many categories, ranging from time spent for the medical management the disease and related restrictions, i.e. in free-time activities, to difficulties in managing daily activities, procuring clothes, shoes and gloves. Also the physical sequelae of the disease including its comorbidities, leading to reduced bodily and…
	Siegel S, Kirstein CF, Schroder B, Unger N, Kreitschmann-Andermahr I. Illness-related burden, personal resources and need for support in patients with acromegaly: Results of a focus group analysis. Growth Hormone & Igf Research. 2021;61(101422):Oct-Dec.	2021	to gain more background information for the development of supportive therapies in patients with acromegaly in order to facilitate their independent daily functioning	Acromegaly	Patients, n= 7	Dopamine agonists, n=2 Somatostatine analogs, n= 5 Pegvisomant, n= 5	Treatment preference/burden	Illness related burden	Acquire medication in time consuming	The huge impact of acromegaly on the daily life of the patients is reflected in many categories, ranging from time spent for the medical management the disease and related restrictions, i.e. in free-time activities, to difficulties in managing daily activities, procuring clothes, shoes and gloves. Also the physical sequelae of the disease including its comorbidities, leading to reduced bodily and…
	Siegel S, Kirstein CF, Schroder B, Unger N, Kreitschmann-Andermahr I. Illness-related burden, personal resources and need for support in patients with acromegaly: Results of a focus group analysis. Growth Hormone & Igf Research. 2021;61(101422):Oct-Dec.	2021	to gain more background information for the development of supportive therapies in patients with acromegaly in order to facilitate their independent daily functioning	Acromegaly	Patients, n= 7	Dopamine agonists, n=2 Somatostatine analogs, n= 5 Pegvisomant, n= 5	Treatment preference/burden	Illness related burden	Medication impact on work	The huge impact of acromegaly on the daily life of the patients is reflected in many categories, ranging from time spent for the medical management the disease and related restrictions, i.e. in free-time activities, to difficulties in managing daily activities, procuring clothes, shoes and gloves. Also the physical sequelae of the disease including its comorbidities, leading to reduced bodily and…
	Siegel S, Kirstein CF, Schroder B, Unger N, Kreitschmann-Andermahr I. Illness-related burden, personal resources and need for support in patients with acromegaly: Results of a focus group analysis. Growth Hormone & Igf Research. 2021;61(101422):Oct-Dec.	2021	to gain more background information for the development of supportive therapies in patients with acromegaly in order to facilitate their independent daily functioning	Acromegaly	Patients, n= 7	Dopamine agonists, n=2 Somatostatine analogs, n= 5 Pegvisomant, n= 5	Impact on QoL	Illness related burden	Social contacts	The huge impact of acromegaly on the daily life of the patients is reflected in many categories, ranging from time spent for the medical management the disease and related restrictions, i.e. in free-time activities, to difficulties in managing daily activities, procuring clothes, shoes and gloves. Also the physical sequelae of the disease including its comorbidities, leading to reduced bodily and…
	Siegel S, Kirstein CF, Schroder B, Unger N, Kreitschmann-Andermahr I. Illness-related burden, personal resources and need for support in patients with acromegaly: Results of a focus group analysis. Growth Hormone & Igf Research. 2021;61(101422):Oct-Dec.	2021	to gain more background information for the development of supportive therapies in patients with acromegaly in order to facilitate their independent daily functioning	Acromegaly	Patients, n= 7	Dopamine agonists, n=2 Somatostatine analogs, n= 5 Pegvisomant, n= 5	Treatment preference/burden	Illness related burden	Pain after injections	The huge impact of acromegaly on the daily life of the patients is reflected in many categories, ranging from time spent for the medical management the disease and related restrictions, i.e. in free-time activities, to difficulties in managing daily activities, procuring clothes, shoes and gloves. Also the physical sequelae of the disease including its comorbidities, leading to reduced bodily and…
	Siegel S, Kirstein CF, Schroder B, Unger N, Kreitschmann-Andermahr I. Illness-related burden, personal resources and need for support in patients with acromegaly: Results of a focus group analysis. Growth Hormone & Igf Research. 2021;61(101422):Oct-Dec.	2021	to gain more background information for the development of supportive therapies in patients with acromegaly in order to facilitate their independent daily functioning	Acromegaly	Patients, n= 7	Dopamine agonists, n=2 Somatostatine analogs, n= 5 Pegvisomant, n= 5	Treatment preference/burden	Illness related burden	Pain after injections	The huge impact of acromegaly on the daily life of the patients is reflected in many categories, ranging from time spent for the medical management the disease and related restrictions, i.e. in free-time activities, to difficulties in managing daily activities, procuring clothes, shoes and gloves. Also the physical sequelae of the disease including its comorbidities, leading to reduced bodily and…
	Siegel S, Kirstein CF, Schroder B, Unger N, Kreitschmann-Andermahr I. Illness-related burden, personal resources and need for support in patients with acromegaly: Results of a focus group analysis. Growth Hormone & Igf Research. 2021;61(101422):Oct-Dec.	2021	to gain more background information for the development of supportive therapies in patients with acromegaly in order to facilitate their independent daily functioning	Acromegaly	Patients, n= 7	Dopamine agonists, n=2 Somatostatine analogs, n= 5 Pegvisomant, n= 5	Disease management	Illness related burden	Knowledge of disease	The huge impact of acromegaly on the daily life of the patients is reflected in many categories, ranging from time spent for the medical management the disease and related restrictions, i.e. in free-time activities, to difficulties in managing daily activities, procuring clothes, shoes and gloves. Also the physical sequelae of the disease including its comorbidities, leading to reduced bodily and…
	Siegel S, Kirstein CF, Schroder B, Unger N, Kreitschmann-Andermahr I. Illness-related burden, personal resources and need for support in patients with acromegaly: Results of a focus group analysis. Growth Hormone & Igf Research. 2021;61(101422):Oct-Dec.	2021	to gain more background information for the development of supportive therapies in patients with acromegaly in order to facilitate their independent daily functioning	Acromegaly	Patients, n= 7	Dopamine agonists, n=2 Somatostatine analogs, n= 5 Pegvisomant, n= 5	Impact on QoL	Illness related burden	Physical appearance	The huge impact of acromegaly on the daily life of the patients is reflected in many categories, ranging from time spent for the medical management the disease and related restrictions, i.e. in free-time activities, to difficulties in managing daily activities, procuring clothes, shoes and gloves. Also the physical sequelae of the disease including its comorbidities, leading to reduced bodily and…
	Siegel S, Kirstein CF, Schroder B, Unger N, Kreitschmann-Andermahr I. Illness-related burden, personal resources and need for support in patients with acromegaly: Results of a focus group analysis. Growth Hormone & Igf Research. 2021;61(101422):Oct-Dec.	2021	to gain more background information for the development of supportive therapies in patients with acromegaly in order to facilitate their independent daily functioning	Acromegaly	Patients, n= 7	Dopamine agonists, n=2 Somatostatine analogs, n= 5 Pegvisomant, n= 5	Disease management	Illness related burden	Availability of specialist care	The huge impact of acromegaly on the daily life of the patients is reflected in many categories, ranging from time spent for the medical management the disease and related restrictions, i.e. in free-time activities, to difficulties in managing daily activities, procuring clothes, shoes and gloves. Also the physical sequelae of the disease including its comorbidities, leading to reduced bodily and…
	Siegel S, Kirstein CF, Schroder B, Unger N, Kreitschmann-Andermahr I. Illness-related burden, personal resources and need for support in patients with acromegaly: Results of a focus group analysis. Growth Hormone & Igf Research. 2021;61(101422):Oct-Dec.	2021	to gain more background information for the development of supportive therapies in patients with acromegaly in order to facilitate their independent daily functioning	Acromegaly	Patients, n= 7	Dopamine agonists, n=2 Somatostatine analogs, n= 5 Pegvisomant, n= 5	Impact on QoL	Illness related burden	Choice of activities	The huge impact of acromegaly on the daily life of the patients is reflected in many categories, ranging from time spent for the medical management the disease and related restrictions, i.e. in free-time activities, to difficulties in managing daily activities, procuring clothes, shoes and gloves. Also the physical sequelae of the disease including its comorbidities, leading to reduced bodily and…
	Siegel S, Kirstein CF, Schroder B, Unger N, Kreitschmann-Andermahr I. Illness-related burden, personal resources and need for support in patients with acromegaly: Results of a focus group analysis. Growth Hormone & Igf Research. 2021;61(101422):Oct-Dec.	2021	to gain more background information for the development of supportive therapies in patients with acromegaly in order to facilitate their independent daily functioning	Acromegaly	Patients, n= 7	Dopamine agonists, n=2 Somatostatine analogs, n= 5 Pegvisomant, n= 5	Impact on QoL	Illness related burden	Financial struggles	The huge impact of acromegaly on the daily life of the patients is reflected in many categories, ranging from time spent for the medical management the disease and related restrictions, i.e. in free-time activities, to difficulties in managing daily activities, procuring clothes, shoes and gloves. Also the physical sequelae of the disease including its comorbidities, leading to reduced bodily and…
	Siegel S, Kirstein CF, Schroder B, Unger N, Kreitschmann-Andermahr I. Illness-related burden, personal resources and need for support in patients with acromegaly: Results of a focus group analysis. Growth Hormone & Igf Research. 2021;61(101422):Oct-Dec.	2021	to gain more background information for the development of supportive therapies in patients with acromegaly in order to facilitate their independent daily functioning	Acromegaly	Patients, n= 7	Dopamine agonists, n=2 Somatostatine analogs, n= 5 Pegvisomant, n= 5	Impact on QoL	Illness related burden	Life plan	The huge impact of acromegaly on the daily life of the patients is reflected in many categories, ranging from time spent for the medical management the disease and related restrictions, i.e. in free-time activities, to difficulties in managing daily activities, procuring clothes, shoes and gloves. Also the physical sequelae of the disease including its comorbidities, leading to reduced bodily and…
	Siegel S, Kirstein CF, Schroder B, Unger N, Kreitschmann-Andermahr I. Illness-related burden, personal resources and need for support in patients with acromegaly: Results of a focus group analysis. Growth Hormone & Igf Research. 2021;61(101422):Oct-Dec.	2021	to gain more background information for the development of supportive therapies in patients with acromegaly in order to facilitate their independent daily functioning	Acromegaly	Patients, n= 7	Dopamine agonists, n=2 Somatostatine analogs, n= 5 Pegvisomant, n= 5	Disease management	Need for support	Patient-physician relationship	The huge impact of acromegaly on the daily life of the patients is reflected in many categories, ranging from time spent for the medical management the disease and related restrictions, i.e. in free-time activities, to difficulties in managing daily activities, procuring clothes, shoes and gloves. Also the physical sequelae of the disease including its comorbidities, leading to reduced bodily and…
	Siegel S, Kirstein CF, Schroder B, Unger N, Kreitschmann-Andermahr I. Illness-related burden, personal resources and need for support in patients with acromegaly: Results of a focus group analysis. Growth Hormone & Igf Research. 2021;61(101422):Oct-Dec.	2021	to gain more background information for the development of supportive therapies in patients with acromegaly in order to facilitate their independent daily functioning	Acromegaly	Patients, n= 7	Dopamine agonists, n=2 Somatostatine analogs, n= 5 Pegvisomant, n= 5	Disease management	Need for support	Health behavior	The huge impact of acromegaly on the daily life of the patients is reflected in many categories, ranging from time spent for the medical management the disease and related restrictions, i.e. in free-time activities, to difficulties in managing daily activities, procuring clothes, shoes and gloves. Also the physical sequelae of the disease including its comorbidities, leading to reduced bodily and…
	Siegel S, Kirstein CF, Schroder B, Unger N, Kreitschmann-Andermahr I. Illness-related burden, personal resources and need for support in patients with acromegaly: Results of a focus group analysis. Growth Hormone & Igf Research. 2021;61(101422):Oct-Dec.	2021	to gain more background information for the development of supportive therapies in patients with acromegaly in order to facilitate their independent daily functioning	Acromegaly	Patients, n= 7	Dopamine agonists, n=2 Somatostatine analogs, n= 5 Pegvisomant, n= 5	Disease management	Need for support	Contact to other patients	The huge impact of acromegaly on the daily life of the patients is reflected in many categories, ranging from time spent for the medical management the disease and related restrictions, i.e. in free-time activities, to difficulties in managing daily activities, procuring clothes, shoes and gloves. Also the physical sequelae of the disease including its comorbidities, leading to reduced bodily and…
	Siegel S, Kirstein CF, Schroder B, Unger N, Kreitschmann-Andermahr I. Illness-related burden, personal resources and need for support in patients with acromegaly: Results of a focus group analysis. Growth Hormone & Igf Research. 2021;61(101422):Oct-Dec.	2021	to gain more background information for the development of supportive therapies in patients with acromegaly in order to facilitate their independent daily functioning	Acromegaly	Patients, n= 7	Dopamine agonists, n=2 Somatostatine analogs, n= 5 Pegvisomant, n= 5	Disease management	Need for support	Need for information	The huge impact of acromegaly on the daily life of the patients is reflected in many categories, ranging from time spent for the medical management the disease and related restrictions, i.e. in free-time activities, to difficulties in managing daily activities, procuring clothes, shoes and gloves. Also the physical sequelae of the disease including its comorbidities, leading to reduced bodily and…
	Siegel S, Kirstein CF, Schroder B, Unger N, Kreitschmann-Andermahr I. Illness-related burden, personal resources and need for support in patients with acromegaly: Results of a focus group analysis. Growth Hormone & Igf Research. 2021;61(101422):Oct-Dec.	2021	to gain more background information for the development of supportive therapies in patients with acromegaly in order to facilitate their independent daily functioning	Acromegaly	Patients, n= 7	Dopamine agonists, n=2 Somatostatine analogs, n= 5 Pegvisomant, n= 5	Disease management	Need for support	Need for information about operation/treatment	The huge impact of acromegaly on the daily life of the patients is reflected in many categories, ranging from time spent for the medical management the disease and related restrictions, i.e. in free-time activities, to difficulties in managing daily activities, procuring clothes, shoes and gloves. Also the physical sequelae of the disease including its comorbidities, leading to reduced bodily and…
	Siegel S, Kirstein CF, Schroder B, Unger N, Kreitschmann-Andermahr I. Illness-related burden, personal resources and need for support in patients with acromegaly: Results of a focus group analysis. Growth Hormone & Igf Research. 2021;61(101422):Oct-Dec.	2021	to gain more background information for the development of supportive therapies in patients with acromegaly in order to facilitate their independent daily functioning	Acromegaly	Patients, n= 7	Dopamine agonists, n=2 Somatostatine analogs, n= 5 Pegvisomant, n= 5	Disease management	Need for support	Concomitant therapies	The huge impact of acromegaly on the daily life of the patients is reflected in many categories, ranging from time spent for the medical management the disease and related restrictions, i.e. in free-time activities, to difficulties in managing daily activities, procuring clothes, shoes and gloves. Also the physical sequelae of the disease including its comorbidities, leading to reduced bodily and…
	Siegel S, Kirstein CF, Schroder B, Unger N, Kreitschmann-Andermahr I. Illness-related burden, personal resources and need for support in patients with acromegaly: Results of a focus group analysis. Growth Hormone & Igf Research. 2021;61(101422):Oct-Dec.	2021	to gain more background information for the development of supportive therapies in patients with acromegaly in order to facilitate their independent daily functioning	Acromegaly	Patients, n= 7	Dopamine agonists, n=2 Somatostatine analogs, n= 5 Pegvisomant, n= 5	Disease management	Need for support	Sociomedical support	The huge impact of acromegaly on the daily life of the patients is reflected in many categories, ranging from time spent for the medical management the disease and related restrictions, i.e. in free-time activities, to difficulties in managing daily activities, procuring clothes, shoes and gloves. Also the physical sequelae of the disease including its comorbidities, leading to reduced bodily and…
	Siegel S, Kirstein CF, Schroder B, Unger N, Kreitschmann-Andermahr I. Illness-related burden, personal resources and need for support in patients with acromegaly: Results of a focus group analysis. Growth Hormone & Igf Research. 2021;61(101422):Oct-Dec.	2021	to gain more background information for the development of supportive therapies in patients with acromegaly in order to facilitate their independent daily functioning	Acromegaly	Patients, n= 7	Dopamine agonists, n=2 Somatostatine analogs, n= 5 Pegvisomant, n= 5	Disease management	Need for support	Needs of specialist HCPs	The huge impact of acromegaly on the daily life of the patients is reflected in many categories, ranging from time spent for the medical management the disease and related restrictions, i.e. in free-time activities, to difficulties in managing daily activities, procuring clothes, shoes and gloves. Also the physical sequelae of the disease including its comorbidities, leading to reduced bodily and…
	Siegel S, Kirstein CF, Schroder B, Unger N, Kreitschmann-Andermahr I. Illness-related burden, personal resources and need for support in patients with acromegaly: Results of a focus group analysis. Growth Hormone & Igf Research. 2021;61(101422):Oct-Dec.	2021	to gain more background information for the development of supportive therapies in patients with acromegaly in order to facilitate their independent daily functioning	Acromegaly	Patients, n= 7	Dopamine agonists, n=2 Somatostatine analogs, n= 5 Pegvisomant, n= 5	Disease management	Need for support	Rehabilitation	The huge impact of acromegaly on the daily life of the patients is reflected in many categories, ranging from time spent for the medical management the disease and related restrictions, i.e. in free-time activities, to difficulties in managing daily activities, procuring clothes, shoes and gloves. Also the physical sequelae of the disease including its comorbidities, leading to reduced bodily and…
	Siegel S, Kirstein CF, Schroder B, Unger N, Kreitschmann-Andermahr I. Illness-related burden, personal resources and need for support in patients with acromegaly: Results of a focus group analysis. Growth Hormone & Igf Research. 2021;61(101422):Oct-Dec.	2021	to gain more background information for the development of supportive therapies in patients with acromegaly in order to facilitate their independent daily functioning	Acromegaly	Patients, n= 7	Dopamine agonists, n=2 Somatostatine analogs, n= 5 Pegvisomant, n= 5	Disease management	Need for support	Personal point of contact	The huge impact of acromegaly on the daily life of the patients is reflected in many categories, ranging from time spent for the medical management the disease and related restrictions, i.e. in free-time activities, to difficulties in managing daily activities, procuring clothes, shoes and gloves. Also the physical sequelae of the disease including its comorbidities, leading to reduced bodily and…
	Siegel S, Kirstein CF, Schroder B, Unger N, Kreitschmann-Andermahr I. Illness-related burden, personal resources and need for support in patients with acromegaly: Results of a focus group analysis. Growth Hormone & Igf Research. 2021;61(101422):Oct-Dec.	2021	to gain more background information for the development of supportive therapies in patients with acromegaly in order to facilitate their independent daily functioning	Acromegaly	Patients, n= 7	Dopamine agonists, n=2 Somatostatine analogs, n= 5 Pegvisomant, n= 5	Disease management	Personal resoursces	Processing	The huge impact of acromegaly on the daily life of the patients is reflected in many categories, ranging from time spent for the medical management the disease and related restrictions, i.e. in free-time activities, to difficulties in managing daily activities, procuring clothes, shoes and gloves. Also the physical sequelae of the disease including its comorbidities, leading to reduced bodily and…
	Siegel S, Kirstein CF, Schroder B, Unger N, Kreitschmann-Andermahr I. Illness-related burden, personal resources and need for support in patients with acromegaly: Results of a focus group analysis. Growth Hormone & Igf Research. 2021;61(101422):Oct-Dec.	2021	to gain more background information for the development of supportive therapies in patients with acromegaly in order to facilitate their independent daily functioning	Acromegaly	Patients, n= 7	Dopamine agonists, n=2 Somatostatine analogs, n= 5 Pegvisomant, n= 5	Disease management	Personal resoursces	Social support	The huge impact of acromegaly on the daily life of the patients is reflected in many categories, ranging from time spent for the medical management the disease and related restrictions, i.e. in free-time activities, to difficulties in managing daily activities, procuring clothes, shoes and gloves. Also the physical sequelae of the disease including its comorbidities, leading to reduced bodily and…
	Siegel S, Kirstein CF, Schroder B, Unger N, Kreitschmann-Andermahr I. Illness-related burden, personal resources and need for support in patients with acromegaly: Results of a focus group analysis. Growth Hormone & Igf Research. 2021;61(101422):Oct-Dec.	2021	to gain more background information for the development of supportive therapies in patients with acromegaly in order to facilitate their independent daily functioning	Acromegaly	Patients, n= 7	Dopamine agonists, n=2 Somatostatine analogs, n= 5 Pegvisomant, n= 5	Disease management	Personal resoursces	Active coping	The huge impact of acromegaly on the daily life of the patients is reflected in many categories, ranging from time spent for the medical management the disease and related restrictions, i.e. in free-time activities, to difficulties in managing daily activities, procuring clothes, shoes and gloves. Also the physical sequelae of the disease including its comorbidities, leading to reduced bodily and…
8	Webb SM, Prieto L, Badia X, Albareda M, Catala M, Gaztambide S, et al. Acromegaly Quality of Life Questionnaire (ACROQOL) a new health-related quality of life questionnaire for patients with acromegaly: development and psychometric properties. Clinical Endocrinology. 2002;57(2):251-8.	2002	To develop and validate the Acromegaly Quality of Life Questionnaire (ACROQOL) for use in clinical trials and routine monitoring of patients	Acromegaly	Endocrinologists, n=10 Patients, n=10	All patients were on stable hormone replacement therapy where indicated	Impact on QoL	-	Physical functioning	ACROQOL questionnaire may be used for research and in clinical practice
	Webb SM, Prieto L, Badia X, Albareda M, Catala M, Gaztambide S, et al. Acromegaly Quality of Life Questionnaire (ACROQOL) a new health-related quality of life questionnaire for patients with acromegaly: development and psychometric properties. Clinical Endocrinology. 2002;57(2):251-8.	2002	To develop and validate the Acromegaly Quality of Life Questionnaire (ACROQOL) for use in clinical trials and routine monitoring of patients	Acromegaly	Endocrinologists, n=10 Patients, n=10	All patients were on stable hormone replacement therapy where indicated	Impact on QoL	-	Psychological functioning	ACROQOL questionnaire may be used for research and in clinical practice
	Webb SM, Prieto L, Badia X, Albareda M, Catala M, Gaztambide S, et al. Acromegaly Quality of Life Questionnaire (ACROQOL) a new health-related quality of life questionnaire for patients with acromegaly: development and psychometric properties. Clinical Endocrinology. 2002;57(2):251-8.	2002	To develop and validate the Acromegaly Quality of Life Questionnaire (ACROQOL) for use in clinical trials and routine monitoring of patients	Acromegaly	Endocrinologists, n=10 Patients, n=10	All patients were on stable hormone replacement therapy where indicated	Impact on QoL	-	Social functioning	ACROQOL questionnaire may be used for research and in clinical practice
	Webb SM, Prieto L, Badia X, Albareda M, Catala M, Gaztambide S, et al. Acromegaly Quality of Life Questionnaire (ACROQOL) a new health-related quality of life questionnaire for patients with acromegaly: development and psychometric properties. Clinical Endocrinology. 2002;57(2):251-8.	2002	To develop and validate the Acromegaly Quality of Life Questionnaire (ACROQOL) for use in clinical trials and routine monitoring of patients	Acromegaly	Endocrinologists, n=10 Patients, n=10	All patients were on stable hormone replacement therapy where indicated	Impact on QoL	-	Capacity to perform ADL	ACROQOL questionnaire may be used for research and in clinical practice
	Webb SM, Prieto L, Badia X, Albareda M, Catala M, Gaztambide S, et al. Acromegaly Quality of Life Questionnaire (ACROQOL) a new health-related quality of life questionnaire for patients with acromegaly: development and psychometric properties. Clinical Endocrinology. 2002;57(2):251-8.	2002	To develop and validate the Acromegaly Quality of Life Questionnaire (ACROQOL) for use in clinical trials and routine monitoring of patients	Acromegaly	Endocrinologists, n=10 Patients, n=10	All patients were on stable hormone replacement therapy where indicated	Signs and symptoms	-	Cognitive ability	ACROQOL questionnaire may be used for research and in clinical practice
	Webb SM, Prieto L, Badia X, Albareda M, Catala M, Gaztambide S, et al. Acromegaly Quality of Life Questionnaire (ACROQOL) a new health-related quality of life questionnaire for patients with acromegaly: development and psychometric properties. Clinical Endocrinology. 2002;57(2):251-8.	2002	To develop and validate the Acromegaly Quality of Life Questionnaire (ACROQOL) for use in clinical trials and routine monitoring of patients	Acromegaly	Endocrinologists, n=10 Patients, n=10	All patients were on stable hormone replacement therapy where indicated	Signs and symptoms	-	Sleeping abnormalities	ACROQOL questionnaire may be used for research and in clinical practice
	Webb SM, Prieto L, Badia X, Albareda M, Catala M, Gaztambide S, et al. Acromegaly Quality of Life Questionnaire (ACROQOL) a new health-related quality of life questionnaire for patients with acromegaly: development and psychometric properties. Clinical Endocrinology. 2002;57(2):251-8.	2002	To develop and validate the Acromegaly Quality of Life Questionnaire (ACROQOL) for use in clinical trials and routine monitoring of patients	Acromegaly	Endocrinologists, n=10 Patients, n=10	All patients were on stable hormone replacement therapy where indicated	Impact on QoL	-	Sexual functioning	ACROQOL questionnaire may be used for research and in clinical practice
	Webb SM, Prieto L, Badia X, Albareda M, Catala M, Gaztambide S, et al. Acromegaly Quality of Life Questionnaire (ACROQOL) a new health-related quality of life questionnaire for patients with acromegaly: development and psychometric properties. Clinical Endocrinology. 2002;57(2):251-8.	2002	To develop and validate the Acromegaly Quality of Life Questionnaire (ACROQOL) for use in clinical trials and routine monitoring of patients	Acromegaly	Endocrinologists, n=10 Patients, n=10	All patients were on stable hormone replacement therapy where indicated	Signs and symptoms	-	Energy/vitality	ACROQOL questionnaire may be used for research and in clinical practice
	Webb SM, Prieto L, Badia X, Albareda M, Catala M, Gaztambide S, et al. Acromegaly Quality of Life Questionnaire (ACROQOL) a new health-related quality of life questionnaire for patients with acromegaly: development and psychometric properties. Clinical Endocrinology. 2002;57(2):251-8.	2002	To develop and validate the Acromegaly Quality of Life Questionnaire (ACROQOL) for use in clinical trials and routine monitoring of patients	Acromegaly	Endocrinologists, n=10 Patients, n=10	All patients were on stable hormone replacement therapy where indicated	Signs and symptoms	-	Pain	ACROQOL questionnaire may be used for research and in clinical practice
	Webb SM, Prieto L, Badia X, Albareda M, Catala M, Gaztambide S, et al. Acromegaly Quality of Life Questionnaire (ACROQOL) a new health-related quality of life questionnaire for patients with acromegaly: development and psychometric properties. Clinical Endocrinology. 2002;57(2):251-8.	2002	To develop and validate the Acromegaly Quality of Life Questionnaire (ACROQOL) for use in clinical trials and routine monitoring of patients	Acromegaly	Endocrinologists, n=10 Patients, n=10	All patients were on stable hormone replacement therapy where indicated	Impact on QoL	-	Body image	ACROQOL questionnaire may be used for research and in clinical practice
9	Flitsch J, Spitzner S, Ludecke DK. Emotional disorders in patients with different types of pituitary adenomas and factors affecting the diagnostic process. Experimental & Clinical Endocrinology & Diabetes. 2000;108(7):480-5.	2000	Study the emotional disorders occurring before and after transsphenoidal microsurgery	Pituitary adenomas (acromegaly, Chushing's disease, clinically inactive adenomas [control group])	Pituitary adenomas, n=48 - Acromegaly, n= 18 - Chushing's disease, n=19 - Clinically inactive adenomas (control group), n=11	All patients underwent transsphenoidal microsurgery	Signs and symptoms	-	Fatigue/ loss of energy	Patients with pituitary adenomas need specific and infdividual support based on each individuals' problems. Continuous contact seems to be a prerequisite and a preventive measure for reactive emotional disorders. Though only a minority, some patients need psychotherapeutic help.
	Flitsch J, Spitzner S, Ludecke DK. Emotional disorders in patients with different types of pituitary adenomas and factors affecting the diagnostic process. Experimental & Clinical Endocrinology & Diabetes. 2000;108(7):480-5.	2000	Study the emotional disorders occurring before and after transsphenoidal microsurgery	Pituitary adenomas (acromegaly, Chushing's disease, clinically inactive adenomas [control group])	Pituitary adenomas, n=48 - Acromegaly, n= 18 - Chushing's disease, n=19 - Clinically inactive adenomas (control group), n=11	All patients underwent transsphenoidal microsurgery	Signs and symptoms	-	Excitability	Patients with pituitary adenomas need specific and infdividual support based on each individuals' problems. Continuous contact seems to be a prerequisite and a preventive measure for reactive emotional disorders. Though only a minority, some patients need psychotherapeutic help.
	Flitsch J, Spitzner S, Ludecke DK. Emotional disorders in patients with different types of pituitary adenomas and factors affecting the diagnostic process. Experimental & Clinical Endocrinology & Diabetes. 2000;108(7):480-5.	2000	Study the emotional disorders occurring before and after transsphenoidal microsurgery	Pituitary adenomas (acromegaly, Chushing's disease, clinically inactive adenomas [control group])	Pituitary adenomas, n=48 - Acromegaly, n= 18 - Chushing's disease, n=19 - Clinically inactive adenomas (control group), n=11	All patients underwent transsphenoidal microsurgery	Signs and symptoms	-	Depression	Patients with pituitary adenomas need specific and infdividual support based on each individuals' problems. Continuous contact seems to be a prerequisite and a preventive measure for reactive emotional disorders. Though only a minority, some patients need psychotherapeutic help.
	Flitsch J, Spitzner S, Ludecke DK. Emotional disorders in patients with different types of pituitary adenomas and factors affecting the diagnostic process. Experimental & Clinical Endocrinology & Diabetes. 2000;108(7):480-5.	2000	Study the emotional disorders occurring before and after transsphenoidal microsurgery	Pituitary adenomas (acromegaly, Chushing's disease, clinically inactive adenomas [control group])	Pituitary adenomas, n=48 - Acromegaly, n= 18 - Chushing's disease, n=19 - Clinically inactive adenomas (control group), n=11	All patients underwent transsphenoidal microsurgery	Signs and symptoms	-	Concentration deficit/forgetfulness	Patients with pituitary adenomas need specific and infdividual support based on each individuals' problems. Continuous contact seems to be a prerequisite and a preventive measure for reactive emotional disorders. Though only a minority, some patients need psychotherapeutic help.
	Flitsch J, Spitzner S, Ludecke DK. Emotional disorders in patients with different types of pituitary adenomas and factors affecting the diagnostic process. Experimental & Clinical Endocrinology & Diabetes. 2000;108(7):480-5.	2000	Study the emotional disorders occurring before and after transsphenoidal microsurgery	Pituitary adenomas (acromegaly, Chushing's disease, clinically inactive adenomas [control group])	Pituitary adenomas, n=48 - Acromegaly, n= 18 - Chushing's disease, n=19 - Clinically inactive adenomas (control group), n=11	All patients underwent transsphenoidal microsurgery	Impact on QoL	-	Withdrawal from social contacts	Patients with pituitary adenomas need specific and infdividual support based on each individuals' problems. Continuous contact seems to be a prerequisite and a preventive measure for reactive emotional disorders. Though only a minority, some patients need psychotherapeutic help.
	Flitsch J, Spitzner S, Ludecke DK. Emotional disorders in patients with different types of pituitary adenomas and factors affecting the diagnostic process. Experimental & Clinical Endocrinology & Diabetes. 2000;108(7):480-5.	2000	Study the emotional disorders occurring before and after transsphenoidal microsurgery	Pituitary adenomas (acromegaly, Chushing's disease, clinically inactive adenomas [control group])	Pituitary adenomas, n=48 - Acromegaly, n= 18 - Chushing's disease, n=19 - Clinically inactive adenomas (control group), n=11	All patients underwent transsphenoidal microsurgery	Signs and symptoms	-	Suffering from bodily changes	Patients with pituitary adenomas need specific and infdividual support based on each individuals' problems. Continuous contact seems to be a prerequisite and a preventive measure for reactive emotional disorders. Though only a minority, some patients need psychotherapeutic help.
	Flitsch J, Spitzner S, Ludecke DK. Emotional disorders in patients with different types of pituitary adenomas and factors affecting the diagnostic process. Experimental & Clinical Endocrinology & Diabetes. 2000;108(7):480-5.	2000	Study the emotional disorders occurring before and after transsphenoidal microsurgery	Pituitary adenomas (acromegaly, Chushing's disease, clinically inactive adenomas [control group])	Pituitary adenomas, n=48 - Acromegaly, n= 18 - Chushing's disease, n=19 - Clinically inactive adenomas (control group), n=11	All patients underwent transsphenoidal microsurgery	Signs and symptoms	-	Pain (skeleton and muscles)	Patients with pituitary adenomas need specific and infdividual support based on each individuals' problems. Continuous contact seems to be a prerequisite and a preventive measure for reactive emotional disorders. Though only a minority, some patients need psychotherapeutic help.
	Flitsch J, Spitzner S, Ludecke DK. Emotional disorders in patients with different types of pituitary adenomas and factors affecting the diagnostic process. Experimental & Clinical Endocrinology & Diabetes. 2000;108(7):480-5.	2000	Study the emotional disorders occurring before and after transsphenoidal microsurgery	Pituitary adenomas (acromegaly, Chushing's disease, clinically inactive adenomas [control group])	Pituitary adenomas, n=48 - Acromegaly, n= 18 - Chushing's disease, n=19 - Clinically inactive adenomas (control group), n=11	All patients underwent transsphenoidal microsurgery	Signs and symptoms	-	Growth of acres (hands and feet)	Patients with pituitary adenomas need specific and infdividual support based on each individuals' problems. Continuous contact seems to be a prerequisite and a preventive measure for reactive emotional disorders. Though only a minority, some patients need psychotherapeutic help.
	Flitsch J, Spitzner S, Ludecke DK. Emotional disorders in patients with different types of pituitary adenomas and factors affecting the diagnostic process. Experimental & Clinical Endocrinology & Diabetes. 2000;108(7):480-5.	2000	Study the emotional disorders occurring before and after transsphenoidal microsurgery	Pituitary adenomas (acromegaly, Chushing's disease, clinically inactive adenomas [control group])	Pituitary adenomas, n=48 - Acromegaly, n= 18 - Chushing's disease, n=19 - Clinically inactive adenomas (control group), n=11	All patients underwent transsphenoidal microsurgery	Signs and symptoms	-	Headache	Patients with pituitary adenomas need specific and infdividual support based on each individuals' problems. Continuous contact seems to be a prerequisite and a preventive measure for reactive emotional disorders. Though only a minority, some patients need psychotherapeutic help.
	Flitsch J, Spitzner S, Ludecke DK. Emotional disorders in patients with different types of pituitary adenomas and factors affecting the diagnostic process. Experimental & Clinical Endocrinology & Diabetes. 2000;108(7):480-5.	2000	Study the emotional disorders occurring before and after transsphenoidal microsurgery	Pituitary adenomas (acromegaly, Chushing's disease, clinically inactive adenomas [control group])	Pituitary adenomas, n=48 - Acromegaly, n= 18 - Chushing's disease, n=19 - Clinically inactive adenomas (control group), n=11	All patients underwent transsphenoidal microsurgery	Signs and symptoms	-	Sweating	Patients with pituitary adenomas need specific and infdividual support based on each individuals' problems. Continuous contact seems to be a prerequisite and a preventive measure for reactive emotional disorders. Though only a minority, some patients need psychotherapeutic help.
10	Sibeoni J, Manolios E, Verneuil L, Chanson P, Revah-Levy A. Patients' perspectives on acromegaly diagnostic delay: a qualitative study. European Journal of Endocrinology. 2019;180(6):339-52.	2019	to explore, through a qualitative approach, the diagnostic pathway of these patients in order to pinpoint the stakes of this diagnosis from their point of view and to identify ways to improve its recognition and management	Acromegaly	n= 20	Surgery, n= 19 Gamma-knife, n= 1 Pegvisomant, n= 6 Somatostatin analog, n= 8 Cabergoline, n= 1	Signs and symptoms	-	Headache	Our results allow us to examine two original points: - the direct associations between diagnostic delay and the doctor–patient encounter - the truly catastrophic experience of this disease, both before and after the diagnosis.
	Sibeoni J, Manolios E, Verneuil L, Chanson P, Revah-Levy A. Patients' perspectives on acromegaly diagnostic delay: a qualitative study. European Journal of Endocrinology. 2019;180(6):339-52.	2019	to explore, through a qualitative approach, the diagnostic pathway of these patients in order to pinpoint the stakes of this diagnosis from their point of view and to identify ways to improve its recognition and management	Acromegaly	n= 20	Surgery, n= 19 Gamma-knife, n= 1 Pegvisomant, n= 6 Somatostatin analog, n= 8 Cabergoline, n= 1	Signs and symptoms	-	Pain in joints	Our results allow us to examine two original points: - the direct associations between diagnostic delay and the doctor–patient encounter - the truly catastrophic experience of this disease, both before and after the diagnosis.
	Sibeoni J, Manolios E, Verneuil L, Chanson P, Revah-Levy A. Patients' perspectives on acromegaly diagnostic delay: a qualitative study. European Journal of Endocrinology. 2019;180(6):339-52.	2019	to explore, through a qualitative approach, the diagnostic pathway of these patients in order to pinpoint the stakes of this diagnosis from their point of view and to identify ways to improve its recognition and management	Acromegaly	n= 20	Surgery, n= 19 Gamma-knife, n= 1 Pegvisomant, n= 6 Somatostatin analog, n= 8 Cabergoline, n= 1	Signs and symptoms	-	Pain in carpal tunnel	Our results allow us to examine two original points: - the direct associations between diagnostic delay and the doctor–patient encounter - the truly catastrophic experience of this disease, both before and after the diagnosis.
	Sibeoni J, Manolios E, Verneuil L, Chanson P, Revah-Levy A. Patients' perspectives on acromegaly diagnostic delay: a qualitative study. European Journal of Endocrinology. 2019;180(6):339-52.	2019	to explore, through a qualitative approach, the diagnostic pathway of these patients in order to pinpoint the stakes of this diagnosis from their point of view and to identify ways to improve its recognition and management	Acromegaly	n= 20	Surgery, n= 19 Gamma-knife, n= 1 Pegvisomant, n= 6 Somatostatin analog, n= 8 Cabergoline, n= 1	Signs and symptoms	-	Libido problems	Our results allow us to examine two original points: - the direct associations between diagnostic delay and the doctor–patient encounter - the truly catastrophic experience of this disease, both before and after the diagnosis.
	Sibeoni J, Manolios E, Verneuil L, Chanson P, Revah-Levy A. Patients' perspectives on acromegaly diagnostic delay: a qualitative study. European Journal of Endocrinology. 2019;180(6):339-52.	2019	to explore, through a qualitative approach, the diagnostic pathway of these patients in order to pinpoint the stakes of this diagnosis from their point of view and to identify ways to improve its recognition and management	Acromegaly	n= 20	Surgery, n= 19 Gamma-knife, n= 1 Pegvisomant, n= 6 Somatostatin analog, n= 8 Cabergoline, n= 1	Signs and symptoms	-	Infertility	Our results allow us to examine two original points: - the direct associations between diagnostic delay and the doctor–patient encounter - the truly catastrophic experience of this disease, both before and after the diagnosis.
	Sibeoni J, Manolios E, Verneuil L, Chanson P, Revah-Levy A. Patients' perspectives on acromegaly diagnostic delay: a qualitative study. European Journal of Endocrinology. 2019;180(6):339-52.	2019	to explore, through a qualitative approach, the diagnostic pathway of these patients in order to pinpoint the stakes of this diagnosis from their point of view and to identify ways to improve its recognition and management	Acromegaly	n= 20	Surgery, n= 19 Gamma-knife, n= 1 Pegvisomant, n= 6 Somatostatin analog, n= 8 Cabergoline, n= 1	Signs and symptoms	-	Changes of hands	Our results allow us to examine two original points: - the direct associations between diagnostic delay and the doctor–patient encounter - the truly catastrophic experience of this disease, both before and after the diagnosis.
	Sibeoni J, Manolios E, Verneuil L, Chanson P, Revah-Levy A. Patients' perspectives on acromegaly diagnostic delay: a qualitative study. European Journal of Endocrinology. 2019;180(6):339-52.	2019	to explore, through a qualitative approach, the diagnostic pathway of these patients in order to pinpoint the stakes of this diagnosis from their point of view and to identify ways to improve its recognition and management	Acromegaly	n= 20	Surgery, n= 19 Gamma-knife, n= 1 Pegvisomant, n= 6 Somatostatin analog, n= 8 Cabergoline, n= 1	Signs and symptoms	-	Changes of feet	Our results allow us to examine two original points: - the direct associations between diagnostic delay and the doctor–patient encounter - the truly catastrophic experience of this disease, both before and after the diagnosis.
	Sibeoni J, Manolios E, Verneuil L, Chanson P, Revah-Levy A. Patients' perspectives on acromegaly diagnostic delay: a qualitative study. European Journal of Endocrinology. 2019;180(6):339-52.	2019	to explore, through a qualitative approach, the diagnostic pathway of these patients in order to pinpoint the stakes of this diagnosis from their point of view and to identify ways to improve its recognition and management	Acromegaly	n= 20	Surgery, n= 19 Gamma-knife, n= 1 Pegvisomant, n= 6 Somatostatin analog, n= 8 Cabergoline, n= 1	Signs and symptoms	-	Feeling of being swollen/enlarged	Our results allow us to examine two original points: - the direct associations between diagnostic delay and the doctor–patient encounter - the truly catastrophic experience of this disease, both before and after the diagnosis.
	Sibeoni J, Manolios E, Verneuil L, Chanson P, Revah-Levy A. Patients' perspectives on acromegaly diagnostic delay: a qualitative study. European Journal of Endocrinology. 2019;180(6):339-52.	2019	to explore, through a qualitative approach, the diagnostic pathway of these patients in order to pinpoint the stakes of this diagnosis from their point of view and to identify ways to improve its recognition and management	Acromegaly	n= 20	Surgery, n= 19 Gamma-knife, n= 1 Pegvisomant, n= 6 Somatostatin analog, n= 8 Cabergoline, n= 1	Signs and symptoms	-	Sudden growth	Our results allow us to examine two original points: - the direct associations between diagnostic delay and the doctor–patient encounter - the truly catastrophic experience of this disease, both before and after the diagnosis.
	Sibeoni J, Manolios E, Verneuil L, Chanson P, Revah-Levy A. Patients' perspectives on acromegaly diagnostic delay: a qualitative study. European Journal of Endocrinology. 2019;180(6):339-52.	2019	to explore, through a qualitative approach, the diagnostic pathway of these patients in order to pinpoint the stakes of this diagnosis from their point of view and to identify ways to improve its recognition and management	Acromegaly	n= 20	Surgery, n= 19 Gamma-knife, n= 1 Pegvisomant, n= 6 Somatostatin analog, n= 8 Cabergoline, n= 1	Signs and symptoms	-	Skull deformity	Our results allow us to examine two original points: - the direct associations between diagnostic delay and the doctor–patient encounter - the truly catastrophic experience of this disease, both before and after the diagnosis.
	Sibeoni J, Manolios E, Verneuil L, Chanson P, Revah-Levy A. Patients' perspectives on acromegaly diagnostic delay: a qualitative study. European Journal of Endocrinology. 2019;180(6):339-52.	2019	to explore, through a qualitative approach, the diagnostic pathway of these patients in order to pinpoint the stakes of this diagnosis from their point of view and to identify ways to improve its recognition and management	Acromegaly	n= 20	Surgery, n= 19 Gamma-knife, n= 1 Pegvisomant, n= 6 Somatostatin analog, n= 8 Cabergoline, n= 1	Signs and symptoms	-	Facial deformity	Our results allow us to examine two original points: - the direct associations between diagnostic delay and the doctor–patient encounter - the truly catastrophic experience of this disease, both before and after the diagnosis.
	Sibeoni J, Manolios E, Verneuil L, Chanson P, Revah-Levy A. Patients' perspectives on acromegaly diagnostic delay: a qualitative study. European Journal of Endocrinology. 2019;180(6):339-52.	2019	to explore, through a qualitative approach, the diagnostic pathway of these patients in order to pinpoint the stakes of this diagnosis from their point of view and to identify ways to improve its recognition and management	Acromegaly	n= 20	Surgery, n= 19 Gamma-knife, n= 1 Pegvisomant, n= 6 Somatostatin analog, n= 8 Cabergoline, n= 1	Signs and symptoms	-	Jaw coming forward	Our results allow us to examine two original points: - the direct associations between diagnostic delay and the doctor–patient encounter - the truly catastrophic experience of this disease, both before and after the diagnosis.
	Sibeoni J, Manolios E, Verneuil L, Chanson P, Revah-Levy A. Patients' perspectives on acromegaly diagnostic delay: a qualitative study. European Journal of Endocrinology. 2019;180(6):339-52.	2019	to explore, through a qualitative approach, the diagnostic pathway of these patients in order to pinpoint the stakes of this diagnosis from their point of view and to identify ways to improve its recognition and management	Acromegaly	n= 20	Surgery, n= 19 Gamma-knife, n= 1 Pegvisomant, n= 6 Somatostatin analog, n= 8 Cabergoline, n= 1	Signs and symptoms	-	Smile deformed	Our results allow us to examine two original points: - the direct associations between diagnostic delay and the doctor–patient encounter - the truly catastrophic experience of this disease, both before and after the diagnosis.
	Sibeoni J, Manolios E, Verneuil L, Chanson P, Revah-Levy A. Patients' perspectives on acromegaly diagnostic delay: a qualitative study. European Journal of Endocrinology. 2019;180(6):339-52.	2019	to explore, through a qualitative approach, the diagnostic pathway of these patients in order to pinpoint the stakes of this diagnosis from their point of view and to identify ways to improve its recognition and management	Acromegaly	n= 20	Surgery, n= 19 Gamma-knife, n= 1 Pegvisomant, n= 6 Somatostatin analog, n= 8 Cabergoline, n= 1	Signs and symptoms	-	Thickening of face	Our results allow us to examine two original points: - the direct associations between diagnostic delay and the doctor–patient encounter - the truly catastrophic experience of this disease, both before and after the diagnosis.
	Sibeoni J, Manolios E, Verneuil L, Chanson P, Revah-Levy A. Patients' perspectives on acromegaly diagnostic delay: a qualitative study. European Journal of Endocrinology. 2019;180(6):339-52.	2019	to explore, through a qualitative approach, the diagnostic pathway of these patients in order to pinpoint the stakes of this diagnosis from their point of view and to identify ways to improve its recognition and management	Acromegaly	n= 20	Surgery, n= 19 Gamma-knife, n= 1 Pegvisomant, n= 6 Somatostatin analog, n= 8 Cabergoline, n= 1	Signs and symptoms	-	Tooth/mouth problems	Our results allow us to examine two original points: - the direct associations between diagnostic delay and the doctor–patient encounter - the truly catastrophic experience of this disease, both before and after the diagnosis.
	Sibeoni J, Manolios E, Verneuil L, Chanson P, Revah-Levy A. Patients' perspectives on acromegaly diagnostic delay: a qualitative study. European Journal of Endocrinology. 2019;180(6):339-52.	2019	to explore, through a qualitative approach, the diagnostic pathway of these patients in order to pinpoint the stakes of this diagnosis from their point of view and to identify ways to improve its recognition and management	Acromegaly	n= 20	Surgery, n= 19 Gamma-knife, n= 1 Pegvisomant, n= 6 Somatostatin analog, n= 8 Cabergoline, n= 1	Signs and symptoms	-	Changes in lower face	Our results allow us to examine two original points: - the direct associations between diagnostic delay and the doctor–patient encounter - the truly catastrophic experience of this disease, both before and after the diagnosis.
	Sibeoni J, Manolios E, Verneuil L, Chanson P, Revah-Levy A. Patients' perspectives on acromegaly diagnostic delay: a qualitative study. European Journal of Endocrinology. 2019;180(6):339-52.	2019	to explore, through a qualitative approach, the diagnostic pathway of these patients in order to pinpoint the stakes of this diagnosis from their point of view and to identify ways to improve its recognition and management	Acromegaly	n= 20	Surgery, n= 19 Gamma-knife, n= 1 Pegvisomant, n= 6 Somatostatin analog, n= 8 Cabergoline, n= 1	Signs and symptoms	-	Major fatigue	Our results allow us to examine two original points: - the direct associations between diagnostic delay and the doctor–patient encounter - the truly catastrophic experience of this disease, both before and after the diagnosis.
	Sibeoni J, Manolios E, Verneuil L, Chanson P, Revah-Levy A. Patients' perspectives on acromegaly diagnostic delay: a qualitative study. European Journal of Endocrinology. 2019;180(6):339-52.	2019	to explore, through a qualitative approach, the diagnostic pathway of these patients in order to pinpoint the stakes of this diagnosis from their point of view and to identify ways to improve its recognition and management	Acromegaly	n= 20	Surgery, n= 19 Gamma-knife, n= 1 Pegvisomant, n= 6 Somatostatin analog, n= 8 Cabergoline, n= 1	Signs and symptoms	-	Progressive weight gain	Our results allow us to examine two original points: - the direct associations between diagnostic delay and the doctor–patient encounter - the truly catastrophic experience of this disease, both before and after the diagnosis.
	Sibeoni J, Manolios E, Verneuil L, Chanson P, Revah-Levy A. Patients' perspectives on acromegaly diagnostic delay: a qualitative study. European Journal of Endocrinology. 2019;180(6):339-52.	2019	to explore, through a qualitative approach, the diagnostic pathway of these patients in order to pinpoint the stakes of this diagnosis from their point of view and to identify ways to improve its recognition and management	Acromegaly	n= 20	Surgery, n= 19 Gamma-knife, n= 1 Pegvisomant, n= 6 Somatostatin analog, n= 8 Cabergoline, n= 1	Signs and symptoms	-	Hypertension	Our results allow us to examine two original points: - the direct associations between diagnostic delay and the doctor–patient encounter - the truly catastrophic experience of this disease, both before and after the diagnosis.
	Sibeoni J, Manolios E, Verneuil L, Chanson P, Revah-Levy A. Patients' perspectives on acromegaly diagnostic delay: a qualitative study. European Journal of Endocrinology. 2019;180(6):339-52.	2019	to explore, through a qualitative approach, the diagnostic pathway of these patients in order to pinpoint the stakes of this diagnosis from their point of view and to identify ways to improve its recognition and management	Acromegaly	n= 20	Surgery, n= 19 Gamma-knife, n= 1 Pegvisomant, n= 6 Somatostatin analog, n= 8 Cabergoline, n= 1	Signs and symptoms	-	Excessive respiration	Our results allow us to examine two original points: - the direct associations between diagnostic delay and the doctor–patient encounter - the truly catastrophic experience of this disease, both before and after the diagnosis.
	Sibeoni J, Manolios E, Verneuil L, Chanson P, Revah-Levy A. Patients' perspectives on acromegaly diagnostic delay: a qualitative study. European Journal of Endocrinology. 2019;180(6):339-52.	2019	to explore, through a qualitative approach, the diagnostic pathway of these patients in order to pinpoint the stakes of this diagnosis from their point of view and to identify ways to improve its recognition and management	Acromegaly	n= 20	Surgery, n= 19 Gamma-knife, n= 1 Pegvisomant, n= 6 Somatostatin analog, n= 8 Cabergoline, n= 1	Impact on QoL	The terror of not recognizing oneself (before diagnosis)	Terrorized by your own body image	Our results allow us to examine two original points: - the direct associations between diagnostic delay and the doctor–patient encounter - the truly catastrophic experience of this disease, both before and after the diagnosis.
	Sibeoni J, Manolios E, Verneuil L, Chanson P, Revah-Levy A. Patients' perspectives on acromegaly diagnostic delay: a qualitative study. European Journal of Endocrinology. 2019;180(6):339-52.	2019	to explore, through a qualitative approach, the diagnostic pathway of these patients in order to pinpoint the stakes of this diagnosis from their point of view and to identify ways to improve its recognition and management	Acromegaly	n= 20	Surgery, n= 19 Gamma-knife, n= 1 Pegvisomant, n= 6 Somatostatin analog, n= 8 Cabergoline, n= 1	Impact on QoL	The terror of not recognizing oneself (before diagnosis)	Problems with acceptance	Our results allow us to examine two original points: - the direct associations between diagnostic delay and the doctor–patient encounter - the truly catastrophic experience of this disease, both before and after the diagnosis.
	Sibeoni J, Manolios E, Verneuil L, Chanson P, Revah-Levy A. Patients' perspectives on acromegaly diagnostic delay: a qualitative study. European Journal of Endocrinology. 2019;180(6):339-52.	2019	to explore, through a qualitative approach, the diagnostic pathway of these patients in order to pinpoint the stakes of this diagnosis from their point of view and to identify ways to improve its recognition and management	Acromegaly	n= 20	Surgery, n= 19 Gamma-knife, n= 1 Pegvisomant, n= 6 Somatostatin analog, n= 8 Cabergoline, n= 1	Impact on QoL	Lack of understanding (before diagnosis)	Unable to understand their bodies	Our results allow us to examine two original points: - the direct associations between diagnostic delay and the doctor–patient encounter - the truly catastrophic experience of this disease, both before and after the diagnosis.
	Sibeoni J, Manolios E, Verneuil L, Chanson P, Revah-Levy A. Patients' perspectives on acromegaly diagnostic delay: a qualitative study. European Journal of Endocrinology. 2019;180(6):339-52.	2019	to explore, through a qualitative approach, the diagnostic pathway of these patients in order to pinpoint the stakes of this diagnosis from their point of view and to identify ways to improve its recognition and management	Acromegaly	n= 20	Surgery, n= 19 Gamma-knife, n= 1 Pegvisomant, n= 6 Somatostatin analog, n= 8 Cabergoline, n= 1	Impact on QoL	Lack of understanding (before diagnosis)	Unable to participate in activities (e.g. going out for the weekend)	Our results allow us to examine two original points: - the direct associations between diagnostic delay and the doctor–patient encounter - the truly catastrophic experience of this disease, both before and after the diagnosis.
	Sibeoni J, Manolios E, Verneuil L, Chanson P, Revah-Levy A. Patients' perspectives on acromegaly diagnostic delay: a qualitative study. European Journal of Endocrinology. 2019;180(6):339-52.	2019	to explore, through a qualitative approach, the diagnostic pathway of these patients in order to pinpoint the stakes of this diagnosis from their point of view and to identify ways to improve its recognition and management	Acromegaly	n= 20	Surgery, n= 19 Gamma-knife, n= 1 Pegvisomant, n= 6 Somatostatin analog, n= 8 Cabergoline, n= 1	Signs and symptoms	-	Slow progression	Our results allow us to examine two original points: - the direct associations between diagnostic delay and the doctor–patient encounter - the truly catastrophic experience of this disease, both before and after the diagnosis.
	Sibeoni J, Manolios E, Verneuil L, Chanson P, Revah-Levy A. Patients' perspectives on acromegaly diagnostic delay: a qualitative study. European Journal of Endocrinology. 2019;180(6):339-52.	2019	to explore, through a qualitative approach, the diagnostic pathway of these patients in order to pinpoint the stakes of this diagnosis from their point of view and to identify ways to improve its recognition and management	Acromegaly	n= 20	Surgery, n= 19 Gamma-knife, n= 1 Pegvisomant, n= 6 Somatostatin analog, n= 8 Cabergoline, n= 1	Disease management	The announcement of the diagnosis: tragic ending	Diagnosis is worrisome and reassuring	Our results allow us to examine two original points: - the direct associations between diagnostic delay and the doctor–patient encounter - the truly catastrophic experience of this disease, both before and after the diagnosis.
	Sibeoni J, Manolios E, Verneuil L, Chanson P, Revah-Levy A. Patients' perspectives on acromegaly diagnostic delay: a qualitative study. European Journal of Endocrinology. 2019;180(6):339-52.	2019	to explore, through a qualitative approach, the diagnostic pathway of these patients in order to pinpoint the stakes of this diagnosis from their point of view and to identify ways to improve its recognition and management	Acromegaly	n= 20	Surgery, n= 19 Gamma-knife, n= 1 Pegvisomant, n= 6 Somatostatin analog, n= 8 Cabergoline, n= 1	Impact on QoL	The announcement of the diagnosis: tragic ending	Shame and rejection of your own body	Our results allow us to examine two original points: - the direct associations between diagnostic delay and the doctor–patient encounter - the truly catastrophic experience of this disease, both before and after the diagnosis.
	Sibeoni J, Manolios E, Verneuil L, Chanson P, Revah-Levy A. Patients' perspectives on acromegaly diagnostic delay: a qualitative study. European Journal of Endocrinology. 2019;180(6):339-52.	2019	to explore, through a qualitative approach, the diagnostic pathway of these patients in order to pinpoint the stakes of this diagnosis from their point of view and to identify ways to improve its recognition and management	Acromegaly	n= 20	Surgery, n= 19 Gamma-knife, n= 1 Pegvisomant, n= 6 Somatostatin analog, n= 8 Cabergoline, n= 1	Impact on QoL	After the diagnosis: looking at the ‘damage’ in the ‘rearview mirror’	Disoriented looking at your own image	Our results allow us to examine two original points: - the direct associations between diagnostic delay and the doctor–patient encounter - the truly catastrophic experience of this disease, both before and after the diagnosis.
	Sibeoni J, Manolios E, Verneuil L, Chanson P, Revah-Levy A. Patients' perspectives on acromegaly diagnostic delay: a qualitative study. European Journal of Endocrinology. 2019;180(6):339-52.	2019	to explore, through a qualitative approach, the diagnostic pathway of these patients in order to pinpoint the stakes of this diagnosis from their point of view and to identify ways to improve its recognition and management	Acromegaly	n= 20	Surgery, n= 19 Gamma-knife, n= 1 Pegvisomant, n= 6 Somatostatin analog, n= 8 Cabergoline, n= 1	Impact on QoL	After the diagnosis: looking at the ‘damage’ in the ‘rearview mirror’	Anxiety about the future	Our results allow us to examine two original points: - the direct associations between diagnostic delay and the doctor–patient encounter - the truly catastrophic experience of this disease, both before and after the diagnosis.
	Sibeoni J, Manolios E, Verneuil L, Chanson P, Revah-Levy A. Patients' perspectives on acromegaly diagnostic delay: a qualitative study. European Journal of Endocrinology. 2019;180(6):339-52.	2019	to explore, through a qualitative approach, the diagnostic pathway of these patients in order to pinpoint the stakes of this diagnosis from their point of view and to identify ways to improve its recognition and management	Acromegaly	n= 20	Surgery, n= 19 Gamma-knife, n= 1 Pegvisomant, n= 6 Somatostatin analog, n= 8 Cabergoline, n= 1	Impact on QoL	After the diagnosis: looking at the ‘damage’ in the ‘rearview mirror’	Feeling invaved by the disease	Our results allow us to examine two original points: - the direct associations between diagnostic delay and the doctor–patient encounter - the truly catastrophic experience of this disease, both before and after the diagnosis.
	Sibeoni J, Manolios E, Verneuil L, Chanson P, Revah-Levy A. Patients' perspectives on acromegaly diagnostic delay: a qualitative study. European Journal of Endocrinology. 2019;180(6):339-52.	2019	to explore, through a qualitative approach, the diagnostic pathway of these patients in order to pinpoint the stakes of this diagnosis from their point of view and to identify ways to improve its recognition and management	Acromegaly	n= 20	Surgery, n= 19 Gamma-knife, n= 1 Pegvisomant, n= 6 Somatostatin analog, n= 8 Cabergoline, n= 1	Impact on QoL	After the diagnosis: looking at the ‘damage’ in the ‘rearview mirror’	Induced relationship breakdowns	Our results allow us to examine two original points: - the direct associations between diagnostic delay and the doctor–patient encounter - the truly catastrophic experience of this disease, both before and after the diagnosis.
	Sibeoni J, Manolios E, Verneuil L, Chanson P, Revah-Levy A. Patients' perspectives on acromegaly diagnostic delay: a qualitative study. European Journal of Endocrinology. 2019;180(6):339-52.	2019	to explore, through a qualitative approach, the diagnostic pathway of these patients in order to pinpoint the stakes of this diagnosis from their point of view and to identify ways to improve its recognition and management	Acromegaly	n= 20	Surgery, n= 19 Gamma-knife, n= 1 Pegvisomant, n= 6 Somatostatin analog, n= 8 Cabergoline, n= 1	Impact on QoL	After the diagnosis: looking at the ‘damage’ in the ‘rearview mirror’	Obstacle to meet people	Our results allow us to examine two original points: - the direct associations between diagnostic delay and the doctor–patient encounter - the truly catastrophic experience of this disease, both before and after the diagnosis.
	Sibeoni J, Manolios E, Verneuil L, Chanson P, Revah-Levy A. Patients' perspectives on acromegaly diagnostic delay: a qualitative study. European Journal of Endocrinology. 2019;180(6):339-52.	2019	to explore, through a qualitative approach, the diagnostic pathway of these patients in order to pinpoint the stakes of this diagnosis from their point of view and to identify ways to improve its recognition and management	Acromegaly	n= 20	Surgery, n= 19 Gamma-knife, n= 1 Pegvisomant, n= 6 Somatostatin analog, n= 8 Cabergoline, n= 1	Impact on QoL	After the diagnosis: looking at the ‘damage’ in the ‘rearview mirror’	Affect family relationships	Our results allow us to examine two original points: - the direct associations between diagnostic delay and the doctor–patient encounter - the truly catastrophic experience of this disease, both before and after the diagnosis.
	Sibeoni J, Manolios E, Verneuil L, Chanson P, Revah-Levy A. Patients' perspectives on acromegaly diagnostic delay: a qualitative study. European Journal of Endocrinology. 2019;180(6):339-52.	2019	to explore, through a qualitative approach, the diagnostic pathway of these patients in order to pinpoint the stakes of this diagnosis from their point of view and to identify ways to improve its recognition and management	Acromegaly	n= 20	Surgery, n= 19 Gamma-knife, n= 1 Pegvisomant, n= 6 Somatostatin analog, n= 8 Cabergoline, n= 1	Impact on QoL	After the diagnosis: looking at the ‘damage’ in the ‘rearview mirror’	Lack of emotional life	Our results allow us to examine two original points: - the direct associations between diagnostic delay and the doctor–patient encounter - the truly catastrophic experience of this disease, both before and after the diagnosis.
	Sibeoni J, Manolios E, Verneuil L, Chanson P, Revah-Levy A. Patients' perspectives on acromegaly diagnostic delay: a qualitative study. European Journal of Endocrinology. 2019;180(6):339-52.	2019	to explore, through a qualitative approach, the diagnostic pathway of these patients in order to pinpoint the stakes of this diagnosis from their point of view and to identify ways to improve its recognition and management	Acromegaly	n= 20	Surgery, n= 19 Gamma-knife, n= 1 Pegvisomant, n= 6 Somatostatin analog, n= 8 Cabergoline, n= 1	Disease management	Types of doctors	HCP lack of knowledge	Our results allow us to examine two original points: - the direct associations between diagnostic delay and the doctor–patient encounter - the truly catastrophic experience of this disease, both before and after the diagnosis.
	Sibeoni J, Manolios E, Verneuil L, Chanson P, Revah-Levy A. Patients' perspectives on acromegaly diagnostic delay: a qualitative study. European Journal of Endocrinology. 2019;180(6):339-52.	2019	to explore, through a qualitative approach, the diagnostic pathway of these patients in order to pinpoint the stakes of this diagnosis from their point of view and to identify ways to improve its recognition and management	Acromegaly	n= 20	Surgery, n= 19 Gamma-knife, n= 1 Pegvisomant, n= 6 Somatostatin analog, n= 8 Cabergoline, n= 1	Disease management	Types of doctors	Feeling uneasy when talking to a doctor	Our results allow us to examine two original points: - the direct associations between diagnostic delay and the doctor–patient encounter - the truly catastrophic experience of this disease, both before and after the diagnosis.
	Sibeoni J, Manolios E, Verneuil L, Chanson P, Revah-Levy A. Patients' perspectives on acromegaly diagnostic delay: a qualitative study. European Journal of Endocrinology. 2019;180(6):339-52.	2019	to explore, through a qualitative approach, the diagnostic pathway of these patients in order to pinpoint the stakes of this diagnosis from their point of view and to identify ways to improve its recognition and management	Acromegaly	n= 20	Surgery, n= 19 Gamma-knife, n= 1 Pegvisomant, n= 6 Somatostatin analog, n= 8 Cabergoline, n= 1	Disease management	Types of doctors	Meeting a specialist is a key moment	Our results allow us to examine two original points: - the direct associations between diagnostic delay and the doctor–patient encounter - the truly catastrophic experience of this disease, both before and after the diagnosis.
11	Andela CD, Niemeijer ND, Scharloo M, Tiemensma J, Kanagasabapathy S, Pereira AM, et al. Towards a better quality of life (QoL) for patients with pituitary diseases: results from a focus group study exploring QoL. Pituitary. 2015;18(1):86-100.	2015	to explore QoL as reported by patients treated for pituitary diseases	Pituitary diseases (including Acromegaly)	n= 24 - Acromegaly, n=6	Acromegaly, treatment: - Transsphenoidal surgery, n= 5 - Current suppressant medication, n= 4	Signs and symptoms	Physical complaints	extreme chronic tiredness with a “shaking” body	In conclusion, this focus group study showed disease-specific QoL as formulated and perceived by patients treated for pituitary diseases. Furthermore, it uncovered potential contributing factors. The information provided in this study can be used for developing additional items for disease-specific QoL questionnaires and for the development of a self-management intervention (SMI) aiming to improv…
	Andela CD, Niemeijer ND, Scharloo M, Tiemensma J, Kanagasabapathy S, Pereira AM, et al. Towards a better quality of life (QoL) for patients with pituitary diseases: results from a focus group study exploring QoL. Pituitary. 2015;18(1):86-100.	2015	to explore QoL as reported by patients treated for pituitary diseases	Pituitary diseases (including Acromegaly)	n= 24 - Acromegaly, n=6	Acromegaly, treatment: - Transsphenoidal surgery, n= 5 - Current suppressant medication, n= 4	Signs and symptoms	Physical complaints	Physical pain	In conclusion, this focus group study showed disease-specific QoL as formulated and perceived by patients treated for pituitary diseases. Furthermore, it uncovered potential contributing factors. The information provided in this study can be used for developing additional items for disease-specific QoL questionnaires and for the development of a self-management intervention (SMI) aiming to improv…
	Andela CD, Niemeijer ND, Scharloo M, Tiemensma J, Kanagasabapathy S, Pereira AM, et al. Towards a better quality of life (QoL) for patients with pituitary diseases: results from a focus group study exploring QoL. Pituitary. 2015;18(1):86-100.	2015	to explore QoL as reported by patients treated for pituitary diseases	Pituitary diseases (including Acromegaly)	n= 24 - Acromegaly, n=6	Acromegaly, treatment: - Transsphenoidal surgery, n= 5 - Current suppressant medication, n= 4	Signs and symptoms	Physical complaints	Headache	In conclusion, this focus group study showed disease-specific QoL as formulated and perceived by patients treated for pituitary diseases. Furthermore, it uncovered potential contributing factors. The information provided in this study can be used for developing additional items for disease-specific QoL questionnaires and for the development of a self-management intervention (SMI) aiming to improv…
	Andela CD, Niemeijer ND, Scharloo M, Tiemensma J, Kanagasabapathy S, Pereira AM, et al. Towards a better quality of life (QoL) for patients with pituitary diseases: results from a focus group study exploring QoL. Pituitary. 2015;18(1):86-100.	2015	to explore QoL as reported by patients treated for pituitary diseases	Pituitary diseases (including Acromegaly)	n= 24 - Acromegaly, n=6	Acromegaly, treatment: - Transsphenoidal surgery, n= 5 - Current suppressant medication, n= 4	Signs and symptoms	Physical complaints	Tickling and inflamed sensation in the whole body	In conclusion, this focus group study showed disease-specific QoL as formulated and perceived by patients treated for pituitary diseases. Furthermore, it uncovered potential contributing factors. The information provided in this study can be used for developing additional items for disease-specific QoL questionnaires and for the development of a self-management intervention (SMI) aiming to improv…
	Andela CD, Niemeijer ND, Scharloo M, Tiemensma J, Kanagasabapathy S, Pereira AM, et al. Towards a better quality of life (QoL) for patients with pituitary diseases: results from a focus group study exploring QoL. Pituitary. 2015;18(1):86-100.	2015	to explore QoL as reported by patients treated for pituitary diseases	Pituitary diseases (including Acromegaly)	n= 24 - Acromegaly, n=6	Acromegaly, treatment: - Transsphenoidal surgery, n= 5 - Current suppressant medication, n= 4	Signs and symptoms	Physical complaints	Joint stiffness (arthralgias)	In conclusion, this focus group study showed disease-specific QoL as formulated and perceived by patients treated for pituitary diseases. Furthermore, it uncovered potential contributing factors. The information provided in this study can be used for developing additional items for disease-specific QoL questionnaires and for the development of a self-management intervention (SMI) aiming to improv…
	Andela CD, Niemeijer ND, Scharloo M, Tiemensma J, Kanagasabapathy S, Pereira AM, et al. Towards a better quality of life (QoL) for patients with pituitary diseases: results from a focus group study exploring QoL. Pituitary. 2015;18(1):86-100.	2015	to explore QoL as reported by patients treated for pituitary diseases	Pituitary diseases (including Acromegaly)	n= 24 - Acromegaly, n=6	Acromegaly, treatment: - Transsphenoidal surgery, n= 5 - Current suppressant medication, n= 4	Signs and symptoms	Physical complaints	Sleeping problems	In conclusion, this focus group study showed disease-specific QoL as formulated and perceived by patients treated for pituitary diseases. Furthermore, it uncovered potential contributing factors. The information provided in this study can be used for developing additional items for disease-specific QoL questionnaires and for the development of a self-management intervention (SMI) aiming to improv…
	Andela CD, Niemeijer ND, Scharloo M, Tiemensma J, Kanagasabapathy S, Pereira AM, et al. Towards a better quality of life (QoL) for patients with pituitary diseases: results from a focus group study exploring QoL. Pituitary. 2015;18(1):86-100.	2015	to explore QoL as reported by patients treated for pituitary diseases	Pituitary diseases (including Acromegaly)	n= 24 - Acromegaly, n=6	Acromegaly, treatment: - Transsphenoidal surgery, n= 5 - Current suppressant medication, n= 4	Signs and symptoms	Physical complaints/Change in physical appearances	Weight gain	In conclusion, this focus group study showed disease-specific QoL as formulated and perceived by patients treated for pituitary diseases. Furthermore, it uncovered potential contributing factors. The information provided in this study can be used for developing additional items for disease-specific QoL questionnaires and for the development of a self-management intervention (SMI) aiming to improv…
	Andela CD, Niemeijer ND, Scharloo M, Tiemensma J, Kanagasabapathy S, Pereira AM, et al. Towards a better quality of life (QoL) for patients with pituitary diseases: results from a focus group study exploring QoL. Pituitary. 2015;18(1):86-100.	2015	to explore QoL as reported by patients treated for pituitary diseases	Pituitary diseases (including Acromegaly)	n= 24 - Acromegaly, n=6	Acromegaly, treatment: - Transsphenoidal surgery, n= 5 - Current suppressant medication, n= 4	Signs and symptoms	Physical complaints/Change in physical appearances	Change in mouth and teeth	In conclusion, this focus group study showed disease-specific QoL as formulated and perceived by patients treated for pituitary diseases. Furthermore, it uncovered potential contributing factors. The information provided in this study can be used for developing additional items for disease-specific QoL questionnaires and for the development of a self-management intervention (SMI) aiming to improv…
	Andela CD, Niemeijer ND, Scharloo M, Tiemensma J, Kanagasabapathy S, Pereira AM, et al. Towards a better quality of life (QoL) for patients with pituitary diseases: results from a focus group study exploring QoL. Pituitary. 2015;18(1):86-100.	2015	to explore QoL as reported by patients treated for pituitary diseases	Pituitary diseases (including Acromegaly)	n= 24 - Acromegaly, n=6	Acromegaly, treatment: - Transsphenoidal surgery, n= 5 - Current suppressant medication, n= 4	Signs and symptoms	Physical complaints/Change in physical appearances	Change in nose	In conclusion, this focus group study showed disease-specific QoL as formulated and perceived by patients treated for pituitary diseases. Furthermore, it uncovered potential contributing factors. The information provided in this study can be used for developing additional items for disease-specific QoL questionnaires and for the development of a self-management intervention (SMI) aiming to improv…
	Andela CD, Niemeijer ND, Scharloo M, Tiemensma J, Kanagasabapathy S, Pereira AM, et al. Towards a better quality of life (QoL) for patients with pituitary diseases: results from a focus group study exploring QoL. Pituitary. 2015;18(1):86-100.	2015	to explore QoL as reported by patients treated for pituitary diseases	Pituitary diseases (including Acromegaly)	n= 24 - Acromegaly, n=6	Acromegaly, treatment: - Transsphenoidal surgery, n= 5 - Current suppressant medication, n= 4	Signs and symptoms	Physical complaints/Change in physical appearances	Change in cheeks	In conclusion, this focus group study showed disease-specific QoL as formulated and perceived by patients treated for pituitary diseases. Furthermore, it uncovered potential contributing factors. The information provided in this study can be used for developing additional items for disease-specific QoL questionnaires and for the development of a self-management intervention (SMI) aiming to improv…
	Andela CD, Niemeijer ND, Scharloo M, Tiemensma J, Kanagasabapathy S, Pereira AM, et al. Towards a better quality of life (QoL) for patients with pituitary diseases: results from a focus group study exploring QoL. Pituitary. 2015;18(1):86-100.	2015	to explore QoL as reported by patients treated for pituitary diseases	Pituitary diseases (including Acromegaly)	n= 24 - Acromegaly, n=6	Acromegaly, treatment: - Transsphenoidal surgery, n= 5 - Current suppressant medication, n= 4	Signs and symptoms	Physical complaints/Change in physical appearances	Big hands	In conclusion, this focus group study showed disease-specific QoL as formulated and perceived by patients treated for pituitary diseases. Furthermore, it uncovered potential contributing factors. The information provided in this study can be used for developing additional items for disease-specific QoL questionnaires and for the development of a self-management intervention (SMI) aiming to improv…
	Andela CD, Niemeijer ND, Scharloo M, Tiemensma J, Kanagasabapathy S, Pereira AM, et al. Towards a better quality of life (QoL) for patients with pituitary diseases: results from a focus group study exploring QoL. Pituitary. 2015;18(1):86-100.	2015	to explore QoL as reported by patients treated for pituitary diseases	Pituitary diseases (including Acromegaly)	n= 24 - Acromegaly, n=6	Acromegaly, treatment: - Transsphenoidal surgery, n= 5 - Current suppressant medication, n= 4	Signs and symptoms	Physical complaints/Change in physical appearances	Big feet	In conclusion, this focus group study showed disease-specific QoL as formulated and perceived by patients treated for pituitary diseases. Furthermore, it uncovered potential contributing factors. The information provided in this study can be used for developing additional items for disease-specific QoL questionnaires and for the development of a self-management intervention (SMI) aiming to improv…
	Andela CD, Niemeijer ND, Scharloo M, Tiemensma J, Kanagasabapathy S, Pereira AM, et al. Towards a better quality of life (QoL) for patients with pituitary diseases: results from a focus group study exploring QoL. Pituitary. 2015;18(1):86-100.	2015	to explore QoL as reported by patients treated for pituitary diseases	Pituitary diseases (including Acromegaly)	n= 24 - Acromegaly, n=6	Acromegaly, treatment: - Transsphenoidal surgery, n= 5 - Current suppressant medication, n= 4	Signs and symptoms	Cognitive problems	Concentration/attention problems	In conclusion, this focus group study showed disease-specific QoL as formulated and perceived by patients treated for pituitary diseases. Furthermore, it uncovered potential contributing factors. The information provided in this study can be used for developing additional items for disease-specific QoL questionnaires and for the development of a self-management intervention (SMI) aiming to improv…
	Andela CD, Niemeijer ND, Scharloo M, Tiemensma J, Kanagasabapathy S, Pereira AM, et al. Towards a better quality of life (QoL) for patients with pituitary diseases: results from a focus group study exploring QoL. Pituitary. 2015;18(1):86-100.	2015	to explore QoL as reported by patients treated for pituitary diseases	Pituitary diseases (including Acromegaly)	n= 24 - Acromegaly, n=6	Acromegaly, treatment: - Transsphenoidal surgery, n= 5 - Current suppressant medication, n= 4	Signs and symptoms	Cognitive problems	Short-term memory problems	In conclusion, this focus group study showed disease-specific QoL as formulated and perceived by patients treated for pituitary diseases. Furthermore, it uncovered potential contributing factors. The information provided in this study can be used for developing additional items for disease-specific QoL questionnaires and for the development of a self-management intervention (SMI) aiming to improv…
	Andela CD, Niemeijer ND, Scharloo M, Tiemensma J, Kanagasabapathy S, Pereira AM, et al. Towards a better quality of life (QoL) for patients with pituitary diseases: results from a focus group study exploring QoL. Pituitary. 2015;18(1):86-100.	2015	to explore QoL as reported by patients treated for pituitary diseases	Pituitary diseases (including Acromegaly)	n= 24 - Acromegaly, n=6	Acromegaly, treatment: - Transsphenoidal surgery, n= 5 - Current suppressant medication, n= 4	Signs and symptoms	Cognitive problems	Executive function problems	In conclusion, this focus group study showed disease-specific QoL as formulated and perceived by patients treated for pituitary diseases. Furthermore, it uncovered potential contributing factors. The information provided in this study can be used for developing additional items for disease-specific QoL questionnaires and for the development of a self-management intervention (SMI) aiming to improv…
	Andela CD, Niemeijer ND, Scharloo M, Tiemensma J, Kanagasabapathy S, Pereira AM, et al. Towards a better quality of life (QoL) for patients with pituitary diseases: results from a focus group study exploring QoL. Pituitary. 2015;18(1):86-100.	2015	to explore QoL as reported by patients treated for pituitary diseases	Pituitary diseases (including Acromegaly)	n= 24 - Acromegaly, n=6	Acromegaly, treatment: - Transsphenoidal surgery, n= 5 - Current suppressant medication, n= 4	Impact on QoL	Sexuality	Physical sexual disfunction	In conclusion, this focus group study showed disease-specific QoL as formulated and perceived by patients treated for pituitary diseases. Furthermore, it uncovered potential contributing factors. The information provided in this study can be used for developing additional items for disease-specific QoL questionnaires and for the development of a self-management intervention (SMI) aiming to improv…
	Andela CD, Niemeijer ND, Scharloo M, Tiemensma J, Kanagasabapathy S, Pereira AM, et al. Towards a better quality of life (QoL) for patients with pituitary diseases: results from a focus group study exploring QoL. Pituitary. 2015;18(1):86-100.	2015	to explore QoL as reported by patients treated for pituitary diseases	Pituitary diseases (including Acromegaly)	n= 24 - Acromegaly, n=6	Acromegaly, treatment: - Transsphenoidal surgery, n= 5 - Current suppressant medication, n= 4	Impact on QoL	Sexuality/Family functioning	Impact on relationships due to impaired sexual functioning	In conclusion, this focus group study showed disease-specific QoL as formulated and perceived by patients treated for pituitary diseases. Furthermore, it uncovered potential contributing factors. The information provided in this study can be used for developing additional items for disease-specific QoL questionnaires and for the development of a self-management intervention (SMI) aiming to improv…
	Andela CD, Niemeijer ND, Scharloo M, Tiemensma J, Kanagasabapathy S, Pereira AM, et al. Towards a better quality of life (QoL) for patients with pituitary diseases: results from a focus group study exploring QoL. Pituitary. 2015;18(1):86-100.	2015	to explore QoL as reported by patients treated for pituitary diseases	Pituitary diseases (including Acromegaly)	n= 24 - Acromegaly, n=6	Acromegaly, treatment: - Transsphenoidal surgery, n= 5 - Current suppressant medication, n= 4	Impact on QoL	Psychological complaint	Melancholy	In conclusion, this focus group study showed disease-specific QoL as formulated and perceived by patients treated for pituitary diseases. Furthermore, it uncovered potential contributing factors. The information provided in this study can be used for developing additional items for disease-specific QoL questionnaires and for the development of a self-management intervention (SMI) aiming to improv…
	Andela CD, Niemeijer ND, Scharloo M, Tiemensma J, Kanagasabapathy S, Pereira AM, et al. Towards a better quality of life (QoL) for patients with pituitary diseases: results from a focus group study exploring QoL. Pituitary. 2015;18(1):86-100.	2015	to explore QoL as reported by patients treated for pituitary diseases	Pituitary diseases (including Acromegaly)	n= 24 - Acromegaly, n=6	Acromegaly, treatment: - Transsphenoidal surgery, n= 5 - Current suppressant medication, n= 4	Impact on QoL	Psychological complaint	Worries	In conclusion, this focus group study showed disease-specific QoL as formulated and perceived by patients treated for pituitary diseases. Furthermore, it uncovered potential contributing factors. The information provided in this study can be used for developing additional items for disease-specific QoL questionnaires and for the development of a self-management intervention (SMI) aiming to improv…
	Andela CD, Niemeijer ND, Scharloo M, Tiemensma J, Kanagasabapathy S, Pereira AM, et al. Towards a better quality of life (QoL) for patients with pituitary diseases: results from a focus group study exploring QoL. Pituitary. 2015;18(1):86-100.	2015	to explore QoL as reported by patients treated for pituitary diseases	Pituitary diseases (including Acromegaly)	n= 24 - Acromegaly, n=6	Acromegaly, treatment: - Transsphenoidal surgery, n= 5 - Current suppressant medication, n= 4	Impact on QoL	Psychological complaint	Stress	In conclusion, this focus group study showed disease-specific QoL as formulated and perceived by patients treated for pituitary diseases. Furthermore, it uncovered potential contributing factors. The information provided in this study can be used for developing additional items for disease-specific QoL questionnaires and for the development of a self-management intervention (SMI) aiming to improv…
	Andela CD, Niemeijer ND, Scharloo M, Tiemensma J, Kanagasabapathy S, Pereira AM, et al. Towards a better quality of life (QoL) for patients with pituitary diseases: results from a focus group study exploring QoL. Pituitary. 2015;18(1):86-100.	2015	to explore QoL as reported by patients treated for pituitary diseases	Pituitary diseases (including Acromegaly)	n= 24 - Acromegaly, n=6	Acromegaly, treatment: - Transsphenoidal surgery, n= 5 - Current suppressant medication, n= 4	Signs and symptoms	Psychological complaint	Fatigue	In conclusion, this focus group study showed disease-specific QoL as formulated and perceived by patients treated for pituitary diseases. Furthermore, it uncovered potential contributing factors. The information provided in this study can be used for developing additional items for disease-specific QoL questionnaires and for the development of a self-management intervention (SMI) aiming to improv…
	Andela CD, Niemeijer ND, Scharloo M, Tiemensma J, Kanagasabapathy S, Pereira AM, et al. Towards a better quality of life (QoL) for patients with pituitary diseases: results from a focus group study exploring QoL. Pituitary. 2015;18(1):86-100.	2015	to explore QoL as reported by patients treated for pituitary diseases	Pituitary diseases (including Acromegaly)	n= 24 - Acromegaly, n=6	Acromegaly, treatment: - Transsphenoidal surgery, n= 5 - Current suppressant medication, n= 4	Impact on QoL	Psychological complaint	Anxiety	In conclusion, this focus group study showed disease-specific QoL as formulated and perceived by patients treated for pituitary diseases. Furthermore, it uncovered potential contributing factors. The information provided in this study can be used for developing additional items for disease-specific QoL questionnaires and for the development of a self-management intervention (SMI) aiming to improv…
	Andela CD, Niemeijer ND, Scharloo M, Tiemensma J, Kanagasabapathy S, Pereira AM, et al. Towards a better quality of life (QoL) for patients with pituitary diseases: results from a focus group study exploring QoL. Pituitary. 2015;18(1):86-100.	2015	to explore QoL as reported by patients treated for pituitary diseases	Pituitary diseases (including Acromegaly)	n= 24 - Acromegaly, n=6	Acromegaly, treatment: - Transsphenoidal surgery, n= 5 - Current suppressant medication, n= 4	Impact on QoL	Psychological complaint	Panic	In conclusion, this focus group study showed disease-specific QoL as formulated and perceived by patients treated for pituitary diseases. Furthermore, it uncovered potential contributing factors. The information provided in this study can be used for developing additional items for disease-specific QoL questionnaires and for the development of a self-management intervention (SMI) aiming to improv…
	Andela CD, Niemeijer ND, Scharloo M, Tiemensma J, Kanagasabapathy S, Pereira AM, et al. Towards a better quality of life (QoL) for patients with pituitary diseases: results from a focus group study exploring QoL. Pituitary. 2015;18(1):86-100.	2015	to explore QoL as reported by patients treated for pituitary diseases	Pituitary diseases (including Acromegaly)	n= 24 - Acromegaly, n=6	Acromegaly, treatment: - Transsphenoidal surgery, n= 5 - Current suppressant medication, n= 4	Impact on QoL	Psychological complaint	Fear of collapsing	In conclusion, this focus group study showed disease-specific QoL as formulated and perceived by patients treated for pituitary diseases. Furthermore, it uncovered potential contributing factors. The information provided in this study can be used for developing additional items for disease-specific QoL questionnaires and for the development of a self-management intervention (SMI) aiming to improv…
	Andela CD, Niemeijer ND, Scharloo M, Tiemensma J, Kanagasabapathy S, Pereira AM, et al. Towards a better quality of life (QoL) for patients with pituitary diseases: results from a focus group study exploring QoL. Pituitary. 2015;18(1):86-100.	2015	to explore QoL as reported by patients treated for pituitary diseases	Pituitary diseases (including Acromegaly)	n= 24 - Acromegaly, n=6	Acromegaly, treatment: - Transsphenoidal surgery, n= 5 - Current suppressant medication, n= 4	Impact on QoL	Psychological complaint	Fear of recurrence	In conclusion, this focus group study showed disease-specific QoL as formulated and perceived by patients treated for pituitary diseases. Furthermore, it uncovered potential contributing factors. The information provided in this study can be used for developing additional items for disease-specific QoL questionnaires and for the development of a self-management intervention (SMI) aiming to improv…
	Andela CD, Niemeijer ND, Scharloo M, Tiemensma J, Kanagasabapathy S, Pereira AM, et al. Towards a better quality of life (QoL) for patients with pituitary diseases: results from a focus group study exploring QoL. Pituitary. 2015;18(1):86-100.	2015	to explore QoL as reported by patients treated for pituitary diseases	Pituitary diseases (including Acromegaly)	n= 24 - Acromegaly, n=6	Acromegaly, treatment: - Transsphenoidal surgery, n= 5 - Current suppressant medication, n= 4	Impact on QoL	Sexuality	Decreased libido	In conclusion, this focus group study showed disease-specific QoL as formulated and perceived by patients treated for pituitary diseases. Furthermore, it uncovered potential contributing factors. The information provided in this study can be used for developing additional items for disease-specific QoL questionnaires and for the development of a self-management intervention (SMI) aiming to improv…
	Andela CD, Niemeijer ND, Scharloo M, Tiemensma J, Kanagasabapathy S, Pereira AM, et al. Towards a better quality of life (QoL) for patients with pituitary diseases: results from a focus group study exploring QoL. Pituitary. 2015;18(1):86-100.	2015	to explore QoL as reported by patients treated for pituitary diseases	Pituitary diseases (including Acromegaly)	n= 24 - Acromegaly, n=6	Acromegaly, treatment: - Transsphenoidal surgery, n= 5 - Current suppressant medication, n= 4	Impact on QoL	Sexuality	Issues with a desire to have children and family planning	In conclusion, this focus group study showed disease-specific QoL as formulated and perceived by patients treated for pituitary diseases. Furthermore, it uncovered potential contributing factors. The information provided in this study can be used for developing additional items for disease-specific QoL questionnaires and for the development of a self-management intervention (SMI) aiming to improv…
	Andela CD, Niemeijer ND, Scharloo M, Tiemensma J, Kanagasabapathy S, Pereira AM, et al. Towards a better quality of life (QoL) for patients with pituitary diseases: results from a focus group study exploring QoL. Pituitary. 2015;18(1):86-100.	2015	to explore QoL as reported by patients treated for pituitary diseases	Pituitary diseases (including Acromegaly)	n= 24 - Acromegaly, n=6	Acromegaly, treatment: - Transsphenoidal surgery, n= 5 - Current suppressant medication, n= 4	Impact on QoL	Personality issues	Problems with changes in emotional functioning	In conclusion, this focus group study showed disease-specific QoL as formulated and perceived by patients treated for pituitary diseases. Furthermore, it uncovered potential contributing factors. The information provided in this study can be used for developing additional items for disease-specific QoL questionnaires and for the development of a self-management intervention (SMI) aiming to improv…
	Andela CD, Niemeijer ND, Scharloo M, Tiemensma J, Kanagasabapathy S, Pereira AM, et al. Towards a better quality of life (QoL) for patients with pituitary diseases: results from a focus group study exploring QoL. Pituitary. 2015;18(1):86-100.	2015	to explore QoL as reported by patients treated for pituitary diseases	Pituitary diseases (including Acromegaly)	n= 24 - Acromegaly, n=6	Acromegaly, treatment: - Transsphenoidal surgery, n= 5 - Current suppressant medication, n= 4	Impact on QoL	Personality issues	Irritation	In conclusion, this focus group study showed disease-specific QoL as formulated and perceived by patients treated for pituitary diseases. Furthermore, it uncovered potential contributing factors. The information provided in this study can be used for developing additional items for disease-specific QoL questionnaires and for the development of a self-management intervention (SMI) aiming to improv…
	Andela CD, Niemeijer ND, Scharloo M, Tiemensma J, Kanagasabapathy S, Pereira AM, et al. Towards a better quality of life (QoL) for patients with pituitary diseases: results from a focus group study exploring QoL. Pituitary. 2015;18(1):86-100.	2015	to explore QoL as reported by patients treated for pituitary diseases	Pituitary diseases (including Acromegaly)	n= 24 - Acromegaly, n=6	Acromegaly, treatment: - Transsphenoidal surgery, n= 5 - Current suppressant medication, n= 4	Impact on QoL	Personality issues	Lowered self-esteem	In conclusion, this focus group study showed disease-specific QoL as formulated and perceived by patients treated for pituitary diseases. Furthermore, it uncovered potential contributing factors. The information provided in this study can be used for developing additional items for disease-specific QoL questionnaires and for the development of a self-management intervention (SMI) aiming to improv…
	Andela CD, Niemeijer ND, Scharloo M, Tiemensma J, Kanagasabapathy S, Pereira AM, et al. Towards a better quality of life (QoL) for patients with pituitary diseases: results from a focus group study exploring QoL. Pituitary. 2015;18(1):86-100.	2015	to explore QoL as reported by patients treated for pituitary diseases	Pituitary diseases (including Acromegaly)	n= 24 - Acromegaly, n=6	Acromegaly, treatment: - Transsphenoidal surgery, n= 5 - Current suppressant medication, n= 4	Impact on QoL	Personality issues	Problems with a changed personality	In conclusion, this focus group study showed disease-specific QoL as formulated and perceived by patients treated for pituitary diseases. Furthermore, it uncovered potential contributing factors. The information provided in this study can be used for developing additional items for disease-specific QoL questionnaires and for the development of a self-management intervention (SMI) aiming to improv…
	Andela CD, Niemeijer ND, Scharloo M, Tiemensma J, Kanagasabapathy S, Pereira AM, et al. Towards a better quality of life (QoL) for patients with pituitary diseases: results from a focus group study exploring QoL. Pituitary. 2015;18(1):86-100.	2015	to explore QoL as reported by patients treated for pituitary diseases	Pituitary diseases (including Acromegaly)	n= 24 - Acromegaly, n=6	Acromegaly, treatment: - Transsphenoidal surgery, n= 5 - Current suppressant medication, n= 4	Impact on QoL	Negative feelings	Tension	In conclusion, this focus group study showed disease-specific QoL as formulated and perceived by patients treated for pituitary diseases. Furthermore, it uncovered potential contributing factors. The information provided in this study can be used for developing additional items for disease-specific QoL questionnaires and for the development of a self-management intervention (SMI) aiming to improv…
	Andela CD, Niemeijer ND, Scharloo M, Tiemensma J, Kanagasabapathy S, Pereira AM, et al. Towards a better quality of life (QoL) for patients with pituitary diseases: results from a focus group study exploring QoL. Pituitary. 2015;18(1):86-100.	2015	to explore QoL as reported by patients treated for pituitary diseases	Pituitary diseases (including Acromegaly)	n= 24 - Acromegaly, n=6	Acromegaly, treatment: - Transsphenoidal surgery, n= 5 - Current suppressant medication, n= 4	Impact on QoL	Negative feelings	Shame	In conclusion, this focus group study showed disease-specific QoL as formulated and perceived by patients treated for pituitary diseases. Furthermore, it uncovered potential contributing factors. The information provided in this study can be used for developing additional items for disease-specific QoL questionnaires and for the development of a self-management intervention (SMI) aiming to improv…
	Andela CD, Niemeijer ND, Scharloo M, Tiemensma J, Kanagasabapathy S, Pereira AM, et al. Towards a better quality of life (QoL) for patients with pituitary diseases: results from a focus group study exploring QoL. Pituitary. 2015;18(1):86-100.	2015	to explore QoL as reported by patients treated for pituitary diseases	Pituitary diseases (including Acromegaly)	n= 24 - Acromegaly, n=6	Acromegaly, treatment: - Transsphenoidal surgery, n= 5 - Current suppressant medication, n= 4	Impact on QoL	Negative feelings	Jelousy	In conclusion, this focus group study showed disease-specific QoL as formulated and perceived by patients treated for pituitary diseases. Furthermore, it uncovered potential contributing factors. The information provided in this study can be used for developing additional items for disease-specific QoL questionnaires and for the development of a self-management intervention (SMI) aiming to improv…
	Andela CD, Niemeijer ND, Scharloo M, Tiemensma J, Kanagasabapathy S, Pereira AM, et al. Towards a better quality of life (QoL) for patients with pituitary diseases: results from a focus group study exploring QoL. Pituitary. 2015;18(1):86-100.	2015	to explore QoL as reported by patients treated for pituitary diseases	Pituitary diseases (including Acromegaly)	n= 24 - Acromegaly, n=6	Acromegaly, treatment: - Transsphenoidal surgery, n= 5 - Current suppressant medication, n= 4	Impact on QoL	Negative feelings	Sadness	In conclusion, this focus group study showed disease-specific QoL as formulated and perceived by patients treated for pituitary diseases. Furthermore, it uncovered potential contributing factors. The information provided in this study can be used for developing additional items for disease-specific QoL questionnaires and for the development of a self-management intervention (SMI) aiming to improv…
	Andela CD, Niemeijer ND, Scharloo M, Tiemensma J, Kanagasabapathy S, Pereira AM, et al. Towards a better quality of life (QoL) for patients with pituitary diseases: results from a focus group study exploring QoL. Pituitary. 2015;18(1):86-100.	2015	to explore QoL as reported by patients treated for pituitary diseases	Pituitary diseases (including Acromegaly)	n= 24 - Acromegaly, n=6	Acromegaly, treatment: - Transsphenoidal surgery, n= 5 - Current suppressant medication, n= 4	Impact on QoL	Negative feelings	Frustration	In conclusion, this focus group study showed disease-specific QoL as formulated and perceived by patients treated for pituitary diseases. Furthermore, it uncovered potential contributing factors. The information provided in this study can be used for developing additional items for disease-specific QoL questionnaires and for the development of a self-management intervention (SMI) aiming to improv…
	Andela CD, Niemeijer ND, Scharloo M, Tiemensma J, Kanagasabapathy S, Pereira AM, et al. Towards a better quality of life (QoL) for patients with pituitary diseases: results from a focus group study exploring QoL. Pituitary. 2015;18(1):86-100.	2015	to explore QoL as reported by patients treated for pituitary diseases	Pituitary diseases (including Acromegaly)	n= 24 - Acromegaly, n=6	Acromegaly, treatment: - Transsphenoidal surgery, n= 5 - Current suppressant medication, n= 4	Impact on QoL	Work related problems	Work related problems	In conclusion, this focus group study showed disease-specific QoL as formulated and perceived by patients treated for pituitary diseases. Furthermore, it uncovered potential contributing factors. The information provided in this study can be used for developing additional items for disease-specific QoL questionnaires and for the development of a self-management intervention (SMI) aiming to improv…
	Andela CD, Niemeijer ND, Scharloo M, Tiemensma J, Kanagasabapathy S, Pereira AM, et al. Towards a better quality of life (QoL) for patients with pituitary diseases: results from a focus group study exploring QoL. Pituitary. 2015;18(1):86-100.	2015	to explore QoL as reported by patients treated for pituitary diseases	Pituitary diseases (including Acromegaly)	n= 24 - Acromegaly, n=6	Acromegaly, treatment: - Transsphenoidal surgery, n= 5 - Current suppressant medication, n= 4	Impact on QoL	Limitations in leisure activities	Limitations in leisure activities	In conclusion, this focus group study showed disease-specific QoL as formulated and perceived by patients treated for pituitary diseases. Furthermore, it uncovered potential contributing factors. The information provided in this study can be used for developing additional items for disease-specific QoL questionnaires and for the development of a self-management intervention (SMI) aiming to improv…
	Andela CD, Niemeijer ND, Scharloo M, Tiemensma J, Kanagasabapathy S, Pereira AM, et al. Towards a better quality of life (QoL) for patients with pituitary diseases: results from a focus group study exploring QoL. Pituitary. 2015;18(1):86-100.	2015	to explore QoL as reported by patients treated for pituitary diseases	Pituitary diseases (including Acromegaly)	n= 24 - Acromegaly, n=6	Acromegaly, treatment: - Transsphenoidal surgery, n= 5 - Current suppressant medication, n= 4	Impact on QoL	Social problems	Issues in social functioning	In conclusion, this focus group study showed disease-specific QoL as formulated and perceived by patients treated for pituitary diseases. Furthermore, it uncovered potential contributing factors. The information provided in this study can be used for developing additional items for disease-specific QoL questionnaires and for the development of a self-management intervention (SMI) aiming to improv…
	Andela CD, Niemeijer ND, Scharloo M, Tiemensma J, Kanagasabapathy S, Pereira AM, et al. Towards a better quality of life (QoL) for patients with pituitary diseases: results from a focus group study exploring QoL. Pituitary. 2015;18(1):86-100.	2015	to explore QoL as reported by patients treated for pituitary diseases	Pituitary diseases (including Acromegaly)	n= 24 - Acromegaly, n=6	Acromegaly, treatment: - Transsphenoidal surgery, n= 5 - Current suppressant medication, n= 4	Impact on QoL	Social problems	Negative influence on partner relationship	In conclusion, this focus group study showed disease-specific QoL as formulated and perceived by patients treated for pituitary diseases. Furthermore, it uncovered potential contributing factors. The information provided in this study can be used for developing additional items for disease-specific QoL questionnaires and for the development of a self-management intervention (SMI) aiming to improv…
	Andela CD, Niemeijer ND, Scharloo M, Tiemensma J, Kanagasabapathy S, Pereira AM, et al. Towards a better quality of life (QoL) for patients with pituitary diseases: results from a focus group study exploring QoL. Pituitary. 2015;18(1):86-100.	2015	to explore QoL as reported by patients treated for pituitary diseases	Pituitary diseases (including Acromegaly)	n= 24 - Acromegaly, n=6	Acromegaly, treatment: - Transsphenoidal surgery, n= 5 - Current suppressant medication, n= 4	Impact on QoL	Social problems	Reduced social network	In conclusion, this focus group study showed disease-specific QoL as formulated and perceived by patients treated for pituitary diseases. Furthermore, it uncovered potential contributing factors. The information provided in this study can be used for developing additional items for disease-specific QoL questionnaires and for the development of a self-management intervention (SMI) aiming to improv…
	Andela CD, Niemeijer ND, Scharloo M, Tiemensma J, Kanagasabapathy S, Pereira AM, et al. Towards a better quality of life (QoL) for patients with pituitary diseases: results from a focus group study exploring QoL. Pituitary. 2015;18(1):86-100.	2015	to explore QoL as reported by patients treated for pituitary diseases	Pituitary diseases (including Acromegaly)	n= 24 - Acromegaly, n=6	Acromegaly, treatment: - Transsphenoidal surgery, n= 5 - Current suppressant medication, n= 4	Impact on QoL	Social problems	Difficulties in communication about disease	In conclusion, this focus group study showed disease-specific QoL as formulated and perceived by patients treated for pituitary diseases. Furthermore, it uncovered potential contributing factors. The information provided in this study can be used for developing additional items for disease-specific QoL questionnaires and for the development of a self-management intervention (SMI) aiming to improv…
	Andela CD, Niemeijer ND, Scharloo M, Tiemensma J, Kanagasabapathy S, Pereira AM, et al. Towards a better quality of life (QoL) for patients with pituitary diseases: results from a focus group study exploring QoL. Pituitary. 2015;18(1):86-100.	2015	to explore QoL as reported by patients treated for pituitary diseases	Pituitary diseases (including Acromegaly)	n= 24 - Acromegaly, n=6	Acromegaly, treatment: - Transsphenoidal surgery, n= 5 - Current suppressant medication, n= 4	Impact on QoL	Social problems	Lack of sympathy of environment	In conclusion, this focus group study showed disease-specific QoL as formulated and perceived by patients treated for pituitary diseases. Furthermore, it uncovered potential contributing factors. The information provided in this study can be used for developing additional items for disease-specific QoL questionnaires and for the development of a self-management intervention (SMI) aiming to improv…
	Andela CD, Niemeijer ND, Scharloo M, Tiemensma J, Kanagasabapathy S, Pereira AM, et al. Towards a better quality of life (QoL) for patients with pituitary diseases: results from a focus group study exploring QoL. Pituitary. 2015;18(1):86-100.	2015	to explore QoL as reported by patients treated for pituitary diseases	Pituitary diseases (including Acromegaly)	n= 24 - Acromegaly, n=6	Acromegaly, treatment: - Transsphenoidal surgery, n= 5 - Current suppressant medication, n= 4	Impact on QoL	Negative illness perceptions	Disease consequences in life	In conclusion, this focus group study showed disease-specific QoL as formulated and perceived by patients treated for pituitary diseases. Furthermore, it uncovered potential contributing factors. The information provided in this study can be used for developing additional items for disease-specific QoL questionnaires and for the development of a self-management intervention (SMI) aiming to improv…
	Andela CD, Niemeijer ND, Scharloo M, Tiemensma J, Kanagasabapathy S, Pereira AM, et al. Towards a better quality of life (QoL) for patients with pituitary diseases: results from a focus group study exploring QoL. Pituitary. 2015;18(1):86-100.	2015	to explore QoL as reported by patients treated for pituitary diseases	Pituitary diseases (including Acromegaly)	n= 24 - Acromegaly, n=6	Acromegaly, treatment: - Transsphenoidal surgery, n= 5 - Current suppressant medication, n= 4	Disease management	Negative illness perceptions	Identity	In conclusion, this focus group study showed disease-specific QoL as formulated and perceived by patients treated for pituitary diseases. Furthermore, it uncovered potential contributing factors. The information provided in this study can be used for developing additional items for disease-specific QoL questionnaires and for the development of a self-management intervention (SMI) aiming to improv…
	Andela CD, Niemeijer ND, Scharloo M, Tiemensma J, Kanagasabapathy S, Pereira AM, et al. Towards a better quality of life (QoL) for patients with pituitary diseases: results from a focus group study exploring QoL. Pituitary. 2015;18(1):86-100.	2015	to explore QoL as reported by patients treated for pituitary diseases	Pituitary diseases (including Acromegaly)	n= 24 - Acromegaly, n=6	Acromegaly, treatment: - Transsphenoidal surgery, n= 5 - Current suppressant medication, n= 4	Disease management	Negative beliefs about medicines	Concerns	In conclusion, this focus group study showed disease-specific QoL as formulated and perceived by patients treated for pituitary diseases. Furthermore, it uncovered potential contributing factors. The information provided in this study can be used for developing additional items for disease-specific QoL questionnaires and for the development of a self-management intervention (SMI) aiming to improv…
	Andela CD, Niemeijer ND, Scharloo M, Tiemensma J, Kanagasabapathy S, Pereira AM, et al. Towards a better quality of life (QoL) for patients with pituitary diseases: results from a focus group study exploring QoL. Pituitary. 2015;18(1):86-100.	2015	to explore QoL as reported by patients treated for pituitary diseases	Pituitary diseases (including Acromegaly)	n= 24 - Acromegaly, n=6	Acromegaly, treatment: - Transsphenoidal surgery, n= 5 - Current suppressant medication, n= 4	Impact on QoL	Less efficient coping strategies	Withdrawal from social contacts	In conclusion, this focus group study showed disease-specific QoL as formulated and perceived by patients treated for pituitary diseases. Furthermore, it uncovered potential contributing factors. The information provided in this study can be used for developing additional items for disease-specific QoL questionnaires and for the development of a self-management intervention (SMI) aiming to improv…
	Andela CD, Niemeijer ND, Scharloo M, Tiemensma J, Kanagasabapathy S, Pereira AM, et al. Towards a better quality of life (QoL) for patients with pituitary diseases: results from a focus group study exploring QoL. Pituitary. 2015;18(1):86-100.	2015	to explore QoL as reported by patients treated for pituitary diseases	Pituitary diseases (including Acromegaly)	n= 24 - Acromegaly, n=6	Acromegaly, treatment: - Transsphenoidal surgery, n= 5 - Current suppressant medication, n= 4	Disease management	Less efficient coping strategies	Overdoing	In conclusion, this focus group study showed disease-specific QoL as formulated and perceived by patients treated for pituitary diseases. Furthermore, it uncovered potential contributing factors. The information provided in this study can be used for developing additional items for disease-specific QoL questionnaires and for the development of a self-management intervention (SMI) aiming to improv…
	Andela CD, Niemeijer ND, Scharloo M, Tiemensma J, Kanagasabapathy S, Pereira AM, et al. Towards a better quality of life (QoL) for patients with pituitary diseases: results from a focus group study exploring QoL. Pituitary. 2015;18(1):86-100.	2015	to explore QoL as reported by patients treated for pituitary diseases	Pituitary diseases (including Acromegaly)	n= 24 - Acromegaly, n=6	Acromegaly, treatment: - Transsphenoidal surgery, n= 5 - Current suppressant medication, n= 4	Impact on QoL	Less efficient coping strategies	Problems with acceptance	In conclusion, this focus group study showed disease-specific QoL as formulated and perceived by patients treated for pituitary diseases. Furthermore, it uncovered potential contributing factors. The information provided in this study can be used for developing additional items for disease-specific QoL questionnaires and for the development of a self-management intervention (SMI) aiming to improv…
	Andela CD, Niemeijer ND, Scharloo M, Tiemensma J, Kanagasabapathy S, Pereira AM, et al. Towards a better quality of life (QoL) for patients with pituitary diseases: results from a focus group study exploring QoL. Pituitary. 2015;18(1):86-100.	2015	to explore QoL as reported by patients treated for pituitary diseases	Pituitary diseases (including Acromegaly)	n= 24 - Acromegaly, n=6	Acromegaly, treatment: - Transsphenoidal surgery, n= 5 - Current suppressant medication, n= 4	Disease management	Unmet needs regarding care	Insufficient information	In conclusion, this focus group study showed disease-specific QoL as formulated and perceived by patients treated for pituitary diseases. Furthermore, it uncovered potential contributing factors. The information provided in this study can be used for developing additional items for disease-specific QoL questionnaires and for the development of a self-management intervention (SMI) aiming to improv…
	Andela CD, Niemeijer ND, Scharloo M, Tiemensma J, Kanagasabapathy S, Pereira AM, et al. Towards a better quality of life (QoL) for patients with pituitary diseases: results from a focus group study exploring QoL. Pituitary. 2015;18(1):86-100.	2015	to explore QoL as reported by patients treated for pituitary diseases	Pituitary diseases (including Acromegaly)	n= 24 - Acromegaly, n=6	Acromegaly, treatment: - Transsphenoidal surgery, n= 5 - Current suppressant medication, n= 4	Disease management	Unmet needs regarding care	Absence of recognition	In conclusion, this focus group study showed disease-specific QoL as formulated and perceived by patients treated for pituitary diseases. Furthermore, it uncovered potential contributing factors. The information provided in this study can be used for developing additional items for disease-specific QoL questionnaires and for the development of a self-management intervention (SMI) aiming to improv…
	Andela CD, Niemeijer ND, Scharloo M, Tiemensma J, Kanagasabapathy S, Pereira AM, et al. Towards a better quality of life (QoL) for patients with pituitary diseases: results from a focus group study exploring QoL. Pituitary. 2015;18(1):86-100.	2015	to explore QoL as reported by patients treated for pituitary diseases	Pituitary diseases (including Acromegaly)	n= 24 - Acromegaly, n=6	Acromegaly, treatment: - Transsphenoidal surgery, n= 5 - Current suppressant medication, n= 4	Disease management	Unmet needs regarding care	Dissatisfaction with other aspects of medical care	In conclusion, this focus group study showed disease-specific QoL as formulated and perceived by patients treated for pituitary diseases. Furthermore, it uncovered potential contributing factors. The information provided in this study can be used for developing additional items for disease-specific QoL questionnaires and for the development of a self-management intervention (SMI) aiming to improv…

## Sheet: Interview guide framework
Interview guide structure	Aim	Example questions	Connection with qualitative studies
Sociodemographic questions	collect cohort information	How old are you in years?	Population
Diagnosis	explore diagnosis journey	Before you were diagnosed, what led you to seek medical attention?	Diagnosis process, signs and symptoms
Disease burden	knowing symptoms and impacts on QoL	Could you explain your main symptoms of acromegaly? Could you explain how having acromegaly affects your daily life? Do you use any particular strategies or resources to help you cope with your acromegaly?	Signs and symptoms, emotional functioning, Social and family functioning, activities of daily living, work functioning, physical functioning, financial burden, coping, disease knowledge, HCP relationship and support
Treatment burden	explore injection-based treatment experiences and impacts	Could you start by telling me about what’s involved in this treatment? Can you describe what happens on a typical treatment day? Could you describe how your injectable somatostatin treatment impacts your daily life?	Treatment, unmet needs, emotional functioning, Social and family functioning, activities of daily living, work functioning, physical functioning, financial burden
Treatment preferences	explore treatment preferences for acromegaly and how these preferences might affect decisions about treatment	What types of things do you think about when deciding whether to agree to a new treatment or a change in treatment? Hypothetically, if there were an ideal treatment for your acromegaly, which aspects of the condition would it change/impact? Different people value different aspects of treatment differently. What are the most important aspects of treatment to you, and why?	Treatment, unmet needs, emotional functioning, Social and family functioning, activities of daily living, work functioning, physical functioning, financial burden
